# Supplementary material for: Metal Propionate Solutions for High-Throughput Liquid-Assisted Manufacturing of Superconducting REBa2Cu3O7-δ (RE = Y, Gd, Sm, and Yb) Films
Source: ACS Appl Mater Interfaces. 2024 Sep 26;16(40):54200–15. doi: 10.1021/acsami.4c11685 (PMC11472267; doi:10.1021/acsami.4c11685)
Supplement: Supplementary file 2 — am4c11685_si_002.cif [file am4c11685_si_002.cif]

#\#CIF_1.1

#  CIF produced by WinGX routine CIF_UPDATE
#  Created on 2023-06-06 at 20:23:06
#  Using CIFtbx version 3.0.4  1 Sep 2006

#  Dictionary name : cif_core.dic
#  Dictionary vers : 2.4.5
#  Request file    : c:\wingx\files\archive.reqdat
#  CIF files read  : shelx project

#------------------ SECTION 1. GLOBAL INFORMATION ---------------------------#

data_global

#------------------ AUDIT DETAILS -------------------------------------------#

_audit_creation_date            2023-06-06
_audit_creation_method          'WinGX routine CIF_UPDATE'
_audit_conform_dict_name        cif_core.dic
_audit_conform_dict_version     2.4.3
_audit_conform_dict_location    ftp://ftp.iucr.org/pub/cif_core.dic
_audit_update_record            ?

#------------------ AUTHOR DETAILS -------------------------------------------#

# Name and address of author for correspondence

_publ_contact_author_name       'Molins, Elies'
_publ_contact_author_address
;
ICMAB-CSIC
Carrer Til·lers, 1
Campus UAB
08193 Bellaterra
Spain
;
_publ_contact_author_email       'elies.molins@icmab.es'
_publ_contact_author_fax         '+34935805729'
_publ_contact_author_phone       '+34935801853'


# Insert blank lines between references

_publ_section_references
;
Blessing, R. H. (1995) Acta Cryst., A51, 33-38.

Blessing, R. H. (1987) Cryst. Rev. 1, 3-58.

Blessing, R. H. (1989) J. Appl. Cryst. 22, 396-397.

Bruker (2012) APEX2 (Version 2012.10-0), SAINT (version 8.27B), SADABS
(version 2012/1), BrukerAXS Inc, Madison, Wisconsin, USA.

ABSCOR: Higashi, T. (1995). ABSCOR. Rigaku Corporation, Tokyo, Japan.

CAD-4 Software: Enraf-Nonius (1989). CAD-4 Software (or CAD-4 EXPRESS).
Enraf-Nonius, Delft, The Netherlands.

Cambridge Structural Database: Allen, F. R. (2002). Acta Cryst. B58, 380-388.

CAMERON: Watkin, D. J., Prout, C. K. & Pearce, L. J. (1996). CAMERON.
Chemical Crystallography Laboratory, Oxford, England.

CrysAlis CCD, CrysAlis RED and associated programs: Oxford Diffraction (2006).
Program name(s). Oxford Diffraction Ltd, Abingdon, England.

CRYSTALS: Betteridge, P. W., Carruthers, J. R., Cooper, R. I., Prout, K. &
Watkin, D. J. (2003). J. Appl. Cryst. 36, 1487.

COLLECT: Nonius (1998). COLLECT. Nonius BV, Delft, The Netherlands.

DENZO/SCALEPACK:  Otwinowski, Z. & Minor, W. (1997). Methods in Enzymology,
Vol. 276, Macromolecular Crystallography, Part A, edited by C. W. Carter Jr
& R. M. Sweet, pp. 307-326. New York: Academic Press.

DIAMOND: Brandenburg, K.(2006). DIAMOND. Crystal Impact GbR, Bonn, Germany.

DIF4 and REDU4: Stoe & Cie (1991). Program name(s). Stoe & Cie, Darmstadt,
Germany.

DIFABS: Walker, N. &  Stuart, D. (1983). Acta Cryst., A39, 158 - 166.

DIRAX: Duisenberg, A. J. M. (1992). J. Appl. Cryst. 25, 92-96.

DIRDIF-2008: Beurskens, P.T., Beurskens, G., de Gelder, R., Garci\'ia-Granda,
S., Gould, R.O. & Smits, J.M.M. (2008) The DIRDIF-2008 program
system, Crystallography Laboratory, Radboud University  Nijmegen,
The Netherlands.

EDMA: Palatinus, L., Prathapa, S. J. & van Smaalen, S. (2012) J. Appl. Cryst.
45, 575-580.

enCIFer: Allen, F. H., Johnson, O., Shields, G. P., Smith, B. R. & Towler,
M. (2004). J. Appl. Cryst. 37, 335-338.

EVALCCD: Duisenberg, A. J. M., Kroon-Batenburg, L. M. J. & Schreurs,
A. M. M. (2003). J. Appl. Cryst. 36, 220-229.

JANA2000: Petricek, V. & Dusek, M. (2000). JANA2000. Institute of Physics,
Czech Academy of Sciences, Prague, Czech Republic.

MERCURY: Macrae, C. F., Bruno, I. J., Chisholm, J. A., Edgington,
P. R., McCabe, P., Pidcock, E., Rodriguez-Monge, L., Taylor, R.,
van de Streek, J. & Wood, P. A. (2008). J. Appl. Cryst. 41, 466-470.

MOGUL: Bruno, I. J., Cole, J. C., Kessler, M., Luo, J., Motherwell,
W. D. S., Purkis, L. H., Smith, B. R., Taylor, R., Cooper, R. I., Harris,
S. E. & Orpen, A. G. (2004). J. Chem. Inf. Comput. Sci. 44, 2133-2144.

ORTEPII: Johnson, C. K. (1976). ORTEPII. Report ORNL-5138. Oak Ridge
National Laboratory, Tennessee, USA.

ORTEPIII:  Burnett, M. N. & Johnson, C. K. (1996). ORTEPIII.
Report ORNL-6895. Oak Ridge National Laboratory, Tennessee, USA.

ORTEP-3: Farrugia, L. J. (2012). J. Appl. Cryst. 45, 849-854.

PARST: Nardelli, M. (1995). J. Appl. Cryst. 28, 659.

PLATON: Spek, A. L. (2009). Acta. Cryst. D65, 148-155.

PROCESS: Rigaku (1996). PROCESS. Rigaku Corporation, Tokyo, Japan.

PROCESS-AUTO: Rigaku (1998). PROCESS-AUTO. Rigaku Corporation, Tokyo, Japan.

PublCIF: Westrip, S. P. (2010). J. Appl. Cryst. 43, 920-925.

SCHAKAL: Keller, E. (1999) University of Freiburg, Germany.

SHELX: Sheldrick, G. M. (2015). Acta Cryst. C71, 3-8.

SHELXD: Schneider, T. R. & Sheldrick, G. M. (2002) Acta Cryst. D58, 1772-1779.

SHELXT: Sheldrick, G. M. (2015). Acta Cryst. A71, 3-8.

SIR92: Altomare, A., Cascarano, G., Giacovazzo, C., Guagliardi, A., Burla,
M. C., Polidori, G. & Camalli, M. (1994). J. Appl. Cryst. 27, 435.

SIR97: Altomare, A., Burla, M. C., Camalli, M., Cascarano, G. L.,
Giacovazzo, C., Guagliardi, A., Moliterni, A. G. G., Polidori, G. &
Spagna, R. (1999). J. Appl. Cryst. 32, 115-119.

SIR2002: Burla, M. C., Camalli, M., Carrozzini, B., Cascarano, G. L.,
Giacovazzo, C., Polidori, G. & Spagna, R. (2003). J. Appl. Cryst. 36, 1103.

SIR2004: Burla, M. C., Caliandro, R., Camalli, M., Carrozzini, B.,
Cascarano, G. L., De Caro, L., Giacovazzo, C., Polidori, G. & Spagna, R.
(2005). J. Appl. Cryst. 38, 381-388.

SIR2008 & IL MILIONE: Burla, M. C., Caliandro, R., Camalli, M., Carrozzini, B.,
Cascarano, G. L., De Caro, L., Giacovazzo, C., Polidori, G., Siliqi, D.,
& Spagna, R. (2007). J. Appl. Cryst. 40, 609-613.

SIR2011: Burla, M. C., Caliandro, R., Camalli, M., Carrozzini, B.,
Cascarano, G. L., Giacovazzo, C., Mallamo, M., Mazzone, A., Polidori, G.
& Spagna, R. (2012). J. Appl. Cryst. 45, 357-361.

SUPERFLIP: Palatinus, L. & Chapuis, G. (2007) J. Appl. Cryst. 40, 786-790.

TEXSAN: Molecular Structure Corporation & Rigaku (2000). TEXSAN. MSC,
The Woodlands, Texas, USA, and Rigaku Corporation, Tokyo, Japan.

WinGX: Farrugia, L. J. (2012). J. Appl. Cryst. 45, 849-854.

X-AREA, X-RED, X-RED32, X-SHAPE:  Stoe & Cie (2002). Program name(s).
Stoe & Cie GmbH, Darmstadt, Germany.

XCAD4: Harms, K. & Wocadlo, S. (1995). XCAD4. University of Marburg, Germany.

XSCANS: Siemens (1994). XSCANS. Siemens Analytical X-ray Instruments Inc.,
Madison, Wisconsin, USA.

;

#------------------  SECTION 2. COMPOUND(S) DETAILS -------------------------#

data_shelx

_audit_creation_date                    2023-06-06T20:23:06-00:00
_audit_creation_method                  'WinGX routine CIF_UPDATE'
_audit_conform_dict_name                cif_core.dic
_audit_conform_dict_version             2.4.5
_audit_conform_dict_location            ftp://ftp.iucr.org/pub/cif_core.dic
_publ_requested_category                FM

#----------------------------------------------------------------------------#
#                   CHEMICAL INFORMATION                                     #
#----------------------------------------------------------------------------#

_chemical_formula_sum                   'C39 H79 Ba7 O33'
_chemical_formula_moiety                'C39 H79 Ba7 O33'
_chemical_formula_weight                2037.4

#----------------------------------------------------------------------------#
#                   UNIT CELL INFORMATION                                    #
#----------------------------------------------------------------------------#

_symmetry_cell_setting                  monoclinic
_symmetry_space_group_name_H-M          'P 21/n'
_symmetry_space_group_name_Hall         '-P 2yn'
_symmetry_Int_Tables_number             14
loop_
    _symmetry_equiv_pos_as_xyz
'x, y, z'
'-x+1/2, y+1/2, -z+1/2'
'-x, -y, -z'
'x-1/2, -y-1/2, z-1/2'

_cell_length_a                          14.1996(18)
_cell_length_b                          16.142(2)
_cell_length_c                          30.554(4)
_cell_angle_alpha                       90
_cell_angle_beta                        94.615(3)
_cell_angle_gamma                       90
_cell_volume                            6980.5(16)
_cell_formula_units_Z                   4
_cell_measurement_temperature           294(2)
_cell_measurement_reflns_used           5611
_cell_measurement_theta_min             2.52
_cell_measurement_theta_max             24.79
_cell_measurement_wavelength            0.71073

#----------------------------------------------------------------------------#
#                   CRYSTAL INFORMATION                                      #
#----------------------------------------------------------------------------#

_exptl_crystal_description              flat
_exptl_crystal_colour                   colourless
_exptl_crystal_size_max                 0.12
_exptl_crystal_size_mid                 0.1
_exptl_crystal_size_min                 0.06
_exptl_crystal_density_diffrn           1.939
_exptl_crystal_density_method           'not measured'
_exptl_crystal_F_000                    3876

#----------------------------------------------------------------------------#
#                   ABSORPTION CORRECTION                                    #
#----------------------------------------------------------------------------#

_exptl_absorpt_coefficient_mu           3.961
_exptl_absorpt_correction_type          multi-scan
_exptl_absorpt_process_details
;
SADABS - Bruker Nonius area detector scaling and absorption correction - V2.10
;
_exptl_absorpt_correction_T_min         0.707
_exptl_absorpt_correction_T_max         1
_shelx_estimated_absorpt_T_min          0.648
_shelx_estimated_absorpt_T_max          0.797

#----------------------------------------------------------------------------#
#                   DATA COLLECTION                                          #
#----------------------------------------------------------------------------#

_diffrn_source                          'sealed x-ray tube'
_diffrn_ambient_temperature             294(2)
_diffrn_radiation_wavelength            0.71073
_diffrn_radiation_type                  MoK\a
_diffrn_radiation_monochromator         graphite
_diffrn_radiation_probe                 x-ray
_diffrn_detector                        'APEX-II CCD'
_diffrn_orient_matrix_ub_11             0.041316
_diffrn_orient_matrix_ub_12             -0.048501
_diffrn_orient_matrix_ub_13             0.008497
_diffrn_orient_matrix_ub_21             0.002617
_diffrn_orient_matrix_ub_22             0.017801
_diffrn_orient_matrix_ub_23             0.031423
_diffrn_orient_matrix_ub_31             -0.057254
_diffrn_orient_matrix_ub_32             -0.034185
_diffrn_orient_matrix_ub_33             0.004308
_diffrn_measurement_device              '\k-geometry diffractometer'
_diffrn_measurement_device_type         'Bruker APEX-II'
_diffrn_measurement_method              '\f or \w oscillation scans'
_diffrn_standards_number                0
_diffrn_standards_interval_time         .
_diffrn_standards_interval_count        .
_diffrn_standards_decay_%               ?
_diffrn_reflns_av_R_equivalents         0.1372
_diffrn_reflns_av_unetI/netI            0.0797
_diffrn_reflns_number                   140781
_diffrn_reflns_limit_h_min              -18
_diffrn_reflns_limit_h_max              19
_diffrn_reflns_limit_k_min              -21
_diffrn_reflns_limit_k_max              21
_diffrn_reflns_limit_l_min              -40
_diffrn_reflns_limit_l_max              40
_diffrn_reflns_theta_min                1.337
_diffrn_reflns_theta_max                28.439
_diffrn_reflns_theta_full               25.242
_diffrn_measured_fraction_theta_full
                                        0.999
_diffrn_measured_fraction_theta_max
                                        0.997
_diffrn_reflns_Laue_measured_fraction_full
                                        0.999
_diffrn_reflns_Laue_measured_fraction_max
                                        0.997
_diffrn_reflns_point_group_measured_fraction_full
                                        0.999
_diffrn_reflns_point_group_measured_fraction_max
                                        0.997
_reflns_Friedel_coverage                0
_reflns_number_total                    17527
_reflns_number_gt                       8163
_reflns_threshold_expression            'I > 2\s(I)'
_diffrn_reflns_reduction_process
;
 Scaled and merged with Sortav
 R.H. Blessing, (1987) Cryst. Rev. 1, 3-58
 R.H. Blessing, (1989) J. Appl. Cryst. 22, 396-397
;

#----------------------------------------------------------------------------#
#                   COMPUTER PROGRAMS USED                                   #
#----------------------------------------------------------------------------#

_computing_data_collection              'Bruker APEX2 software'
_computing_cell_refinement              'SAINT V6.45A integration software'
_computing_data_reduction               'SORTAV (Blessing, 1995)'
_computing_structure_solution           'SHELXT-2013 (Sheldrick, 2008)'
_computing_structure_refinement         'SHELXL-2018/3 (Sheldrick, 2018)'
_computing_molecular_graphics           'Ortep for Windows (Farrugia, 2012)'
_computing_publication_material
                                   'WinGX publication routines (Farrugia, 2012)'

#----------------------------------------------------------------------------#
#                   STRUCTURE SOLUTION                                       #
#----------------------------------------------------------------------------#

_atom_sites_solution_hydrogens          mixed

#----------------------------------------------------------------------------#
#                   REFINEMENT INFORMATION                                   #
#----------------------------------------------------------------------------#

_shelx_SHELXL_version_number            2018/3
_refine_special_details
;
some restraints were used to make the refinament stable and towards
        reasonably physical values
;
_refine_ls_structure_factor_coef        Fsqd
_refine_ls_matrix_type                  full
_refine_ls_weighting_scheme             calc
_refine_ls_weighting_details
            'w=1/[\s^2^(Fo^2^)+(0.0001P)^2^+752.5590P] where P=(Fo^2^+2Fc^2^)/3'
_refine_ls_hydrogen_treatment           mixed
_refine_ls_extinction_method            none
_refine_ls_number_reflns                17527
_refine_ls_number_parameters            767
_refine_ls_number_restraints            653
_refine_ls_number_constraints           0
_refine_ls_R_factor_all                 0.1933
_refine_ls_R_factor_gt                  0.113
_refine_ls_wR_factor_ref                0.2986
_refine_ls_wR_factor_gt                 0.2679
_refine_ls_goodness_of_fit_ref          1.164
_refine_ls_restrained_S_all             1.149
_refine_ls_shift/su_max                 1.192
_refine_ls_shift/su_mean                0.015
_refine_diff_density_max                4.118
_refine_diff_density_min                -4.224
_refine_diff_density_rms                0.333

#----------------------------------------------------------------------------#
#                   CONSTRAINTS AND RESTRAINTS                               #
#----------------------------------------------------------------------------#


#----------------------------------------------------------------------------#
#                   ATOMIC TYPES, COORDINATES AND THERMAL PARAMETERS         #
#----------------------------------------------------------------------------#

loop_
    _atom_type_symbol
    _atom_type_description
    _atom_type_scat_dispersion_real
    _atom_type_scat_dispersion_imag
    _atom_type_scat_source
C C 0.0033 0.0016 'International Tables Vol C Tables 4.2.6.8 and 6.1.1.4'
H H 0 0 'International Tables Vol C Tables 4.2.6.8 and 6.1.1.4'
O O 0.0106 0.006 'International Tables Vol C Tables 4.2.6.8 and 6.1.1.4'
Ba Ba -0.3244 2.2819 'International Tables Vol C Tables 4.2.6.8 and 6.1.1.4'

loop_
    _atom_site_label
    _atom_site_type_symbol
    _atom_site_fract_x
    _atom_site_fract_y
    _atom_site_fract_z
    _atom_site_U_iso_or_equiv
    _atom_site_adp_type
    _atom_site_occupancy
    _atom_site_site_symmetry_order
    _atom_site_calc_flag
    _atom_site_refinement_flags_posn
    _atom_site_refinement_flags_adp
    _atom_site_refinement_flags_occupancy
    _atom_site_disorder_assembly
    _atom_site_disorder_group
Ba1 Ba 0.74227(11) 0.23176(10) 0.09009(5) 0.0296(4) Uani 1 1 d . U . . .
Ba2 Ba 0.49591(11) 0.22361(9) 0.17635(5) 0.0271(3) Uani 1 1 d D U . . .
Ba3 Ba 0.48904(11) 0.09748(10) 0.05391(5) 0.0277(3) Uani 1 1 d D U . . .
Ba4 Ba 0.24046(11) 0.26752(10) 0.09014(5) 0.0291(4) Uani 1 1 d . U . . .
Ba5 Ba -0.00381(12) 0.28019(9) 0.17618(6) 0.0309(4) Uani 1 1 d D U . . .
Ba6 Ba -0.01122(11) 0.40319(10) 0.05366(5) 0.0276(3) Uani 1 1 d D U . . .
Ba7 Ba 0.49991(16) 0.00117(12) 0.24993(7) 0.0365(3) Uani 1 1 d D U . . .
O1 O 0.6990(12) 0.2948(13) 0.0088(6) 0.039(4) Uani 1 1 d . U . . .
O2 O 0.8399(13) 0.3000(15) 0.0208(6) 0.047(5) Uani 1 1 d . U . . .
O3 O 0.6820(13) 0.1036(11) 0.0391(6) 0.036(3) Uani 1 1 d . U . . .
O4 O 0.6045(15) 0.0050(12) 0.0075(6) 0.040(3) Uani 1 1 d . U . . .
O5 O 0.6186(13) 0.0726(12) 0.1982(6) 0.038(3) Uani 1 1 d . U . . .
O6 O 0.6092(13) 0.1135(11) 0.1312(6) 0.031(2) Uani 1 1 d . U . . .
O7 O 0.5444(10) 0.2535(9) 0.0862(5) 0.0225(19) Uani 1 1 d . U . . .
O8 O 0.4160(13) 0.3240(11) 0.1023(6) 0.037(2) Uani 1 1 d . U . . .
O9 O 0.3922(13) 0.0785(12) 0.1867(6) 0.037(3) Uani 1 1 d . U . . .
O10 O 0.3591(12) 0.1261(11) 0.1181(6) 0.032(2) Uani 1 1 d . U . . .
O11 O 0.3151(12) 0.2912(11) 0.1803(6) 0.035(2) Uani 1 1 d D U . . .
O12 O 0.1672(12) 0.2406(12) 0.1755(5) 0.036(3) Uani 1 1 d . U . . .
O13 O 0.1114(13) 0.3840(12) 0.1273(6) 0.036(2) Uani 1 1 d . U . . .
O14 O 0.1146(15) 0.4200(12) 0.1995(7) 0.044(4) Uani 1 1 d . U . . .
O15 O 0.0528(13) 0.2313(11) 0.0824(6) 0.036(2) Uani 1 1 d . U . . .
O16 O -0.0752(12) 0.1734(11) 0.1052(6) 0.035(3) Uani 1 1 d . U . . .
O17 O -0.1387(13) 0.3736(12) 0.1191(6) 0.037(3) Uani 1 1 d . U . . .
O18 O -0.1160(16) 0.4245(13) 0.1835(7) 0.047(4) Uani 1 1 d . U . . .
O19 O 0.6755(12) 0.2924(10) 0.1728(6) 0.033(2) Uani 1 1 d D U . . .
O20 O 0.8171(10) 0.2433(10) 0.1782(5) 0.027(3) Uani 1 1 d D U . . .
O21 O 0.5002(15) 0.1789(13) 0.2594(6) 0.044(3) Uani 1 1 d . U . . .
O22 O 0.498(2) 0.1081(15) 0.3229(6) 0.071(7) Uani 1 1 d . U . . .
O23 O 0.1865(15) 0.2050(15) 0.0043(6) 0.051(4) Uani 1 1 d . U . . .
O24 O 0.3558(12) 0.2028(12) 0.0180(6) 0.037(3) Uani 1 1 d D U . . .
O25 O 0.1969(13) 0.3995(12) 0.0383(6) 0.040(3) Uani 1 1 d . U . . .
O26 O -0.1098(12) 0.5006(12) -0.0016(7) 0.042(4) Uani 1 1 d . U . . .
O1W O 0.0328(12) 0.3016(10) -0.0195(6) 0.047(4) Uani 1 1 d D U . . .
O2W O 0.5041(15) -0.1129(12) 0.1804(7) 0.068(7) Uani 1 1 d D U . . .
O3W O -0.0290(13) 0.5603(9) 0.0899(7) 0.059(5) Uani 1 1 d D U . . .
O4W O 0.5350(12) 0.1940(11) -0.0243(6) 0.046(4) Uani 1 1 d D U . . .
O5W O -0.0035(11) 0.3221(12) 0.2650(4) 0.055(5) Uani 1 1 d D U . . .
O6W O 0.4738(12) -0.0577(10) 0.0913(5) 0.048(4) Uani 1 1 d D U . . .
O7W O 0.4821(13) 0.3843(9) 0.2079(6) 0.057(4) Uani 1 1 d D U . . .
C1 C 0.7674(19) 0.304(2) -0.0064(9) 0.039(5) Uani 1 1 d . U . . .
C2 C 0.793(3) 0.323(3) -0.0549(10) 0.065(10) Uani 1 1 d . U . . .
H2A H 0.823113 0.376829 -0.056114 0.078 Uiso 1 1 calc R U . . .
H2B H 0.836818 0.281448 -0.064051 0.078 Uiso 1 1 calc R U . . .
C2M C 0.702(3) 0.321(3) -0.0851(11) 0.093(16) Uani 1 1 d . U . . .
H2M1 H 0.653264 0.349495 -0.071194 0.14 Uiso 1 1 calc R U . . .
H2M2 H 0.684082 0.265112 -0.09105 0.14 Uiso 1 1 calc R U . . .
H2M3 H 0.712968 0.348919 -0.112177 0.14 Uiso 1 1 calc R U . . .
C3 C 0.6859(19) 0.0477(18) 0.0084(9) 0.041(4) Uani 1 1 d D U . . .
C4 C 0.767(2) 0.020(2) -0.0169(10) 0.052(7) Uani 1 1 d D U . . .
H4A H 0.817968 -0.002212 0.002525 0.063 Uiso 1 1 calc R U . . .
H4B H 0.746841 -0.020872 -0.038805 0.063 Uiso 1 1 calc R U . . .
C4M C 0.795(3) 0.098(3) -0.0375(15) 0.100(17) Uani 1 1 d . U . . .
H4M1 H 0.74354 0.118856 -0.05663 0.15 Uiso 1 1 calc R U . . .
H4M2 H 0.848511 0.087992 -0.054183 0.15 Uiso 1 1 calc R U . . .
H4M3 H 0.812056 0.138528 -0.015116 0.15 Uiso 1 1 calc R U . . .
C5 C 0.642(2) 0.0695(17) 0.1587(9) 0.035(4) Uani 1 1 d . U . . .
C6 C 0.711(3) 0.003(3) 0.1519(11) 0.077(14) Uani 1 1 d . U . . .
H6A H 0.673904 -0.044699 0.141881 0.093 Uiso 1 1 calc R U . . .
H6B H 0.74443 0.0208 0.12704 0.093 Uiso 1 1 calc R U . . .
C6M C 0.775(4) -0.026(4) 0.1797(19) 0.17(3) Uani 1 1 d . U . . .
H6M1 H 0.825103 0.01413 0.18456 0.251 Uiso 1 1 calc R U . . .
H6M2 H 0.800496 -0.076039 0.168366 0.251 Uiso 1 1 calc R U . . .
H6M3 H 0.748553 -0.037393 0.206881 0.251 Uiso 1 1 calc R U . . .
C7 C 0.4920(19) 0.3233(16) 0.0841(9) 0.032(3) Uani 1 1 d . U . . .
C8 C 0.527(4) 0.398(2) 0.0580(16) 0.11(2) Uani 1 1 d . U . . .
H8A H 0.51646 0.387095 0.026781 0.133 Uiso 1 1 calc R U . . .
H8B H 0.594155 0.405639 0.065089 0.133 Uiso 1 1 calc R U . . .
C8M C 0.471(3) 0.4810(19) 0.0703(17) 0.088(15) Uani 1 1 d . U . . .
H8M1 H 0.407851 0.479693 0.055979 0.132 Uiso 1 1 calc R U . . .
H8M2 H 0.503381 0.528791 0.060744 0.132 Uiso 1 1 calc R U . . .
H8M3 H 0.466933 0.48359 0.101539 0.132 Uiso 1 1 calc R U . . .
C9 C 0.3424(18) 0.0776(16) 0.1479(8) 0.029(3) Uani 1 1 d . U . . .
C10 C 0.257(3) 0.024(2) 0.1444(10) 0.066(12) Uani 1 1 d . U . . .
H10A H 0.201684 0.058838 0.145211 0.08 Uiso 1 1 calc R U . . .
H10B H 0.25319 -0.003323 0.115967 0.08 Uiso 1 1 calc R U . . .
C10M C 0.253(3) -0.039(3) 0.1777(16) 0.14(2) Uani 1 1 d . U . . .
H10C H 0.307542 -0.074003 0.177291 0.205 Uiso 1 1 calc R U . . .
H10D H 0.196859 -0.071002 0.172051 0.205 Uiso 1 1 calc R U . . .
H10E H 0.252864 -0.012656 0.205916 0.205 Uiso 1 1 calc R U . . .
C11 C 0.2509(17) 0.2482(19) 0.1969(8) 0.048(5) Uani 1 1 d D U . . .
C12 C 0.261(3) 0.261(3) 0.2463(9) 0.081(12) Uani 1 1 d D U . . .
H12A H 0.326313 0.270756 0.256174 0.097 Uiso 1 1 calc R U . . .
H12B H 0.224113 0.308899 0.253934 0.097 Uiso 1 1 calc R U . . .
C12M C 0.225(5) 0.185(4) 0.2680(16) 0.17(3) Uani 1 1 d D U . . .
H12C H 0.257643 0.137148 0.257986 0.256 Uiso 1 1 calc R U . . .
H12D H 0.158722 0.179199 0.260548 0.256 Uiso 1 1 calc R U . . .
H12E H 0.237236 0.189984 0.299223 0.256 Uiso 1 1 calc R U . . .
C13 C 0.145(2) 0.4293(17) 0.1616(9) 0.037(4) Uani 1 1 d . U . . .
C14 C 0.223(3) 0.489(3) 0.1489(14) 0.087(13) Uani 1 1 d D U . . .
H14A H 0.269269 0.459345 0.133236 0.104 Uiso 1 1 calc R U . . .
H14B H 0.196059 0.532983 0.130359 0.104 Uiso 1 1 calc R U . . .
C14M C 0.266(6) 0.522(5) 0.1907(18) 0.24(4) Uani 1 1 d D U . . .
H14C H 0.273975 0.478387 0.211922 0.361 Uiso 1 1 calc R U . . .
H14D H 0.226069 0.564325 0.201257 0.361 Uiso 1 1 calc R U . . .
H14E H 0.326714 0.545556 0.18603 0.361 Uiso 1 1 calc R U . . .
C15 C -0.008(2) 0.1773(17) 0.0823(8) 0.031(3) Uani 1 1 d . U . . .
C16 C 0.012(3) 0.102(2) 0.0572(13) 0.065(10) Uani 1 1 d . U . . .
H16A H -0.011834 0.110818 0.026906 0.077 Uiso 1 1 calc R U . . .
H16B H 0.080002 0.095882 0.057537 0.077 Uiso 1 1 calc R U . . .
C16M C -0.024(4) 0.029(2) 0.0707(18) 0.112(19) Uani 1 1 d . U . . .
H16C H -0.062141 0.039603 0.094585 0.168 Uiso 1 1 calc R U . . .
H16D H 0.027046 -0.0072 0.080192 0.168 Uiso 1 1 calc R U . . .
H16E H -0.061673 0.004431 0.046778 0.168 Uiso 1 1 calc R U . . .
C17 C -0.158(2) 0.4218(18) 0.1518(10) 0.039(4) Uani 1 1 d . U . . .
C18 C -0.240(2) 0.481(2) 0.1401(12) 0.065(10) Uani 1 1 d . U . . .
H18A H -0.224455 0.513829 0.114902 0.078 Uiso 1 1 calc R U . . .
H18B H -0.295424 0.448967 0.131304 0.078 Uiso 1 1 calc R U . . .
C18M C -0.262(4) 0.537(4) 0.1738(19) 0.15(3) Uani 1 1 d . U . . .
H18C H -0.29847 0.508118 0.194254 0.232 Uiso 1 1 calc R U . . .
H18D H -0.29856 0.582175 0.161058 0.232 Uiso 1 1 calc R U . . .
H18E H -0.205077 0.5575 0.188789 0.232 Uiso 1 1 calc R U . . .
C19 C 0.7413(14) 0.2567(18) 0.1957(7) 0.044(5) Uani 1 1 d D U . . .
C20 C 0.733(3) 0.286(3) 0.2416(8) 0.091(13) Uani 1 1 d D U . . .
H20A H 0.773659 0.333297 0.248429 0.11 Uiso 1 1 calc R U . . .
H20B H 0.668154 0.301487 0.24595 0.11 Uiso 1 1 calc R U . . .
C20M C 0.763(4) 0.214(3) 0.2686(14) 0.14(2) Uani 1 1 d D U . . .
H20C H 0.708257 0.182502 0.275238 0.216 Uiso 1 1 calc R U . . .
H20D H 0.795994 0.23233 0.295483 0.216 Uiso 1 1 calc R U . . .
H20E H 0.803721 0.179598 0.252834 0.216 Uiso 1 1 calc R U . . .
C21 C 0.4998(16) 0.1773(15) 0.3012(7) 0.027(4) Uani 1 1 d . U . . .
C22 C 0.508(2) 0.260(2) 0.3244(10) 0.057(7) Uani 1 1 d . U . . .
H22A H 0.574458 0.269211 0.333442 0.069 Uiso 1 1 calc R U . . .
H22B H 0.488958 0.302707 0.303243 0.069 Uiso 1 1 calc R U . . .
C22M C 0.456(4) 0.271(3) 0.3616(11) 0.094(15) Uani 1 1 d . U . . .
H22C H 0.395079 0.293134 0.352498 0.141 Uiso 1 1 calc R U . . .
H22D H 0.489417 0.309652 0.381455 0.141 Uiso 1 1 calc R U . . .
H22E H 0.449834 0.219243 0.376115 0.141 Uiso 1 1 calc R U . . .
C23 C 0.2775(17) 0.1957(18) -0.0053(8) 0.039(5) Uani 1 1 d D U . . .
C24 C 0.279(2) 0.176(3) -0.0512(10) 0.064(11) Uani 1 1 d . U . . .
H24A H 0.300374 0.118878 -0.052825 0.076 Uiso 1 1 calc R U . . .
H24B H 0.327369 0.210038 -0.0627 0.076 Uiso 1 1 calc R U . . .
C24M C 0.193(4) 0.183(4) -0.0823(15) 0.13(2) Uani 1 1 d . U . . .
H24C H 0.150463 0.138908 -0.077309 0.201 Uiso 1 1 calc R U . . .
H24D H 0.211052 0.180712 -0.111882 0.201 Uiso 1 1 calc R U . . .
H24E H 0.162817 0.235408 -0.077653 0.201 Uiso 1 1 calc R U . . .
C25 C 0.1811(17) 0.4554(17) 0.0129(8) 0.031(4) Uani 1 1 d . U . . .
C26 C 0.255(2) 0.473(2) -0.0174(14) 0.071(11) Uani 1 1 d . U . . .
H26A H 0.225467 0.50479 -0.041665 0.085 Uiso 1 1 calc R U . . .
H26B H 0.300714 0.509803 -0.00183 0.085 Uiso 1 1 calc R U . . .
C26M C 0.309(4) 0.408(3) -0.0365(15) 0.12(2) Uani 1 1 d . U . . .
H26C H 0.270136 0.359832 -0.041811 0.184 Uiso 1 1 calc R U . . .
H26D H 0.362763 0.393504 -0.016552 0.184 Uiso 1 1 calc R U . . .
H26E H 0.331271 0.426651 -0.063698 0.184 Uiso 1 1 calc R U . . .
H1W1 H 0.074(2) 0.265(2) -0.0121(11) 0.184 Uiso 1 1 d D U . . .
H2W1 H -0.0156(15) 0.277(3) -0.0315(13) 0.184 Uiso 1 1 d D U . . .
H1W2 H 0.504(7) -0.1642(10) 0.1866(12) 0.184 Uiso 1 1 d D U . . .
H2W2 H 0.545(3) -0.106(3) 0.1620(11) 0.184 Uiso 1 1 d D U . . .
H1W3 H 0.017(2) 0.5823(18) 0.1050(16) 0.184 Uiso 1 1 d D U . . .
H2W3 H -0.058(4) 0.5987(14) 0.0752(13) 0.184 Uiso 1 1 d D U . . .
H1W4 H 0.4912(18) 0.230(2) -0.0284(13) 0.184 Uiso 1 1 d D U . . .
H2W4 H 0.5857(18) 0.220(3) -0.0165(11) 0.184 Uiso 1 1 d D U . . .
H1W5 H -0.0522(14) 0.3109(14) 0.2784(7) 0.184 Uiso 1 1 d D U . . .
H2W5 H 0.0445(15) 0.3094(13) 0.2821(6) 0.184 Uiso 1 1 d D U . . .
H1W6 H 0.5219(18) -0.088(2) 0.098(2) 0.184 Uiso 1 1 d D U . . .
H2W6 H 0.433(2) -0.068(2) 0.1096(13) 0.184 Uiso 1 1 d D U . . .
H1W7 H 0.497(5) 0.4261(10) 0.1930(14) 0.184 Uiso 1 1 d D U . . .
H2W7 H 0.438(2) 0.3990(17) 0.2233(14) 0.184 Uiso 1 1 d D U . . .

loop_
    _atom_site_aniso_label
    _atom_site_aniso_U_11
    _atom_site_aniso_U_22
    _atom_site_aniso_U_33
    _atom_site_aniso_U_23
    _atom_site_aniso_U_13
    _atom_site_aniso_U_12
Ba1 0.0217(8) 0.0367(8) 0.0304(8) -0.0069(7) 0.0026(6) -0.0010(6)
Ba2 0.0260(8) 0.0332(8) 0.0221(7) -0.0005(6) 0.0007(6) -0.0024(6)
Ba3 0.0291(8) 0.0284(8) 0.0255(8) -0.0054(6) 0.0013(7) -0.0060(6)
Ba4 0.0278(8) 0.0314(8) 0.0279(8) 0.0033(6) 0.0018(6) 0.0104(6)
Ba5 0.0315(9) 0.0256(8) 0.0355(9) -0.0008(7) 0.0014(7) -0.0046(6)
Ba6 0.0269(8) 0.0275(8) 0.0284(8) 0.0048(6) 0.0016(7) -0.0033(6)
Ba7 0.0481(8) 0.0361(7) 0.0250(6) 0.0071(5) 0.0007(5) 0.0026(6)
O1 0.025(7) 0.055(9) 0.038(6) 0.012(8) 0.005(6) 0.001(7)
O2 0.030(7) 0.075(13) 0.038(6) -0.007(9) 0.004(6) -0.021(9)
O3 0.032(6) 0.036(6) 0.039(7) -0.016(5) -0.009(5) 0.004(5)
O4 0.047(8) 0.037(8) 0.035(8) -0.020(6) -0.002(7) 0.005(5)
O5 0.032(6) 0.047(7) 0.035(6) 0.010(6) 0.001(5) 0.009(5)
O6 0.034(5) 0.029(5) 0.030(5) -0.002(4) -0.002(4) 0.002(4)
O7 0.022(4) 0.018(4) 0.027(3) -0.001(3) 0.001(3) -0.003(3)
O8 0.035(4) 0.036(6) 0.040(6) 0.005(4) 0.006(4) 0.010(4)
O9 0.034(7) 0.043(6) 0.032(5) 0.010(5) -0.009(5) -0.011(5)
O10 0.030(5) 0.034(5) 0.032(5) 0.005(4) -0.003(3) -0.003(3)
O11 0.038(5) 0.031(6) 0.035(5) -0.006(5) 0.004(4) 0.010(5)
O12 0.034(5) 0.045(7) 0.027(5) 0.008(5) 0.000(4) -0.007(5)
O13 0.036(5) 0.038(6) 0.032(5) -0.002(4) 0.001(4) -0.001(4)
O14 0.054(8) 0.042(8) 0.035(6) -0.006(7) -0.002(6) -0.009(7)
O15 0.038(4) 0.032(5) 0.040(5) -0.009(4) 0.003(4) 0.005(4)
O16 0.023(7) 0.031(6) 0.051(9) -0.001(5) -0.001(6) 0.005(5)
O17 0.035(5) 0.041(7) 0.035(6) -0.003(5) 0.004(4) 0.003(5)
O18 0.056(8) 0.050(10) 0.037(7) -0.011(7) 0.006(6) 0.012(8)
O19 0.036(4) 0.028(6) 0.036(5) -0.008(4) 0.001(4) -0.015(4)
O20 0.027(5) 0.032(7) 0.021(4) -0.007(5) 0.000(4) -0.002(5)
O21 0.060(10) 0.048(6) 0.022(4) -0.001(4) 0.001(5) 0.002(7)
O22 0.14(2) 0.061(9) 0.014(6) 0.007(5) 0.004(9) 0.009(15)
O23 0.045(7) 0.072(11) 0.035(6) -0.011(8) -0.009(5) 0.023(8)
O24 0.037(4) 0.041(7) 0.031(5) -0.001(5) -0.004(4) 0.006(5)
O25 0.031(6) 0.045(7) 0.044(7) 0.015(5) 0.001(5) 0.008(5)
O26 0.018(7) 0.045(9) 0.063(10) 0.018(7) 0.002(7) 0.002(6)
O1W 0.052(11) 0.047(10) 0.039(6) -0.009(6) -0.006(6) 0.008(7)
O2W 0.080(17) 0.064(10) 0.061(14) -0.026(10) -0.001(13) 0.001(9)
O3W 0.078(15) 0.032(6) 0.068(13) -0.009(8) 0.017(10) 0.013(7)
O4W 0.052(9) 0.058(10) 0.027(6) 0.007(6) 0.001(5) 0.010(8)
O5W 0.093(16) 0.041(11) 0.033(5) 0.004(6) 0.015(7) 0.008(9)
O6W 0.079(13) 0.029(6) 0.035(10) -0.003(6) -0.006(8) -0.007(6)
O7W 0.070(10) 0.038(5) 0.060(8) -0.021(6) -0.010(9) 0.008(7)
C1 0.029(9) 0.054(14) 0.034(6) -0.001(10) 0.004(6) -0.008(11)
C2 0.08(2) 0.08(3) 0.040(10) 0.013(17) 0.019(10) -0.02(2)
C2M 0.09(3) 0.16(5) 0.032(13) 0.02(2) 0.011(14) -0.02(3)
C3 0.043(9) 0.039(12) 0.042(12) -0.016(8) 0.000(8) 0.010(6)
C4 0.044(13) 0.071(18) 0.043(17) -0.025(13) 0.009(12) -0.001(14)
C4M 0.10(3) 0.08(2) 0.13(4) 0.03(3) 0.08(3) 0.06(2)
C5 0.033(9) 0.036(11) 0.036(8) 0.006(8) 0.003(6) 0.002(7)
C6 0.11(3) 0.08(3) 0.037(16) 0.002(16) 0.002(16) 0.06(2)
C6M 0.12(4) 0.22(6) 0.15(4) -0.07(4) -0.07(3) 0.13(4)
C7 0.028(6) 0.027(6) 0.042(7) 0.007(5) 0.000(6) -0.002(5)
C8 0.18(5) 0.036(15) 0.13(3) 0.05(2) 0.10(4) 0.02(2)
C8M 0.08(3) 0.023(10) 0.16(5) 0.009(19) 0.03(3) -0.016(14)
C9 0.028(6) 0.030(6) 0.028(7) 0.003(5) 0.000(5) 0.000(5)
C10 0.07(2) 0.09(2) 0.038(17) 0.019(15) -0.026(14) -0.049(18)
C10M 0.12(4) 0.16(4) 0.12(4) 0.09(3) -0.07(3) -0.11(3)
C11 0.036(6) 0.079(17) 0.030(5) 0.013(7) 0.005(5) 0.019(9)
C12 0.07(2) 0.14(3) 0.030(6) 0.016(16) -0.006(10) -0.02(2)
C12M 0.22(6) 0.20(5) 0.08(3) 0.10(4) -0.01(4) -0.03(5)
C13 0.044(8) 0.032(8) 0.035(8) -0.003(7) 0.003(6) -0.004(6)
C14 0.07(3) 0.07(2) 0.13(3) -0.02(2) 0.04(2) -0.041(17)
C14M 0.24(7) 0.26(7) 0.21(5) -0.05(6) -0.04(5) -0.18(5)
C15 0.035(8) 0.032(6) 0.025(8) 0.003(6) -0.001(7) 0.005(6)
C16 0.06(2) 0.051(14) 0.09(2) -0.037(15) 0.016(17) -0.007(14)
C16M 0.13(4) 0.048(13) 0.17(5) -0.05(2) 0.07(4) -0.02(2)
C17 0.044(7) 0.033(11) 0.042(9) -0.003(8) 0.008(7) 0.006(8)
C18 0.042(18) 0.08(2) 0.07(2) 0.019(16) 0.029(14) 0.033(15)
C18M 0.15(5) 0.16(5) 0.16(5) -0.04(4) 0.04(4) 0.11(4)
C19 0.032(7) 0.070(17) 0.031(5) -0.013(8) 0.001(6) -0.016(9)
C20 0.07(2) 0.18(4) 0.027(8) -0.017(16) 0.018(11) 0.00(2)
C20M 0.18(6) 0.20(5) 0.046(19) 0.03(3) -0.03(3) -0.06(5)
C21 0.023(10) 0.038(8) 0.020(6) 0.002(5) -0.001(7) -0.005(9)
C22 0.06(2) 0.065(11) 0.039(14) -0.026(11) -0.015(12) -0.013(17)
C22M 0.18(5) 0.07(3) 0.035(18) -0.019(16) 0.01(2) 0.01(3)
C23 0.042(8) 0.044(12) 0.030(5) 0.005(7) -0.001(5) 0.014(9)
C24 0.047(16) 0.11(3) 0.035(10) -0.012(17) -0.007(8) 0.03(2)
C24M 0.13(4) 0.17(5) 0.09(3) -0.07(3) -0.08(3) 0.08(4)
C25 0.018(7) 0.043(10) 0.029(10) 0.009(7) -0.007(6) 0.010(7)
C26 0.049(17) 0.051(17) 0.12(3) 0.037(17) 0.043(17) 0.010(14)
C26M 0.14(4) 0.12(3) 0.12(4) 0.08(3) 0.09(3) 0.10(3)


#----------------------------------------------------------------------------#
#                   MOLECULAR GEOMETRY                                       #
#----------------------------------------------------------------------------#

_geom_special_details
;
 All esds (except the esd in the dihedral angle between two l.s. planes)
 are estimated using the full covariance matrix.  The cell esds are taken
 into account individually in the estimation of esds in distances, angles
 and torsion angles; correlations between esds in cell parameters are only
 used when they are defined by crystal symmetry.  An approximate (isotropic)
 treatment of cell esds is used for estimating esds involving l.s. planes.
;
loop_
    _geom_bond_atom_site_label_1
    _geom_bond_atom_site_label_2
    _geom_bond_distance
    _geom_bond_site_symmetry_2
    _geom_bond_publ_flag
Ba1 O3 2.688(17) . ?
Ba1 O1 2.708(18) . ?
Ba1 O16 2.761(17) 1_655 ?
Ba1 O20 2.820(15) . ?
Ba1 O7 2.825(15) . ?
Ba1 O2 2.844(19) . ?
Ba1 O19 2.937(17) . ?
Ba1 O17 2.939(19) 1_655 ?
Ba1 O6 3.029(18) . ?
Ba1 C1 3.22(3) . ?
Ba1 C19 3.25(2) . ?
Ba1 Ba3 4.267(2) . ?
Ba2 O21 2.634(18) . ?
Ba2 O7W 2.779(15) . ?
Ba2 O19 2.791(16) . ?
Ba2 O9 2.799(18) . ?
Ba2 O11 2.802(17) . ?
Ba2 O6 2.830(18) . ?
Ba2 O7 2.932(15) . ?
Ba2 O8 2.936(18) . ?
Ba2 O10 2.977(18) . ?
Ba2 O5 3.039(18) . ?
Ba2 C7 3.24(3) . ?
Ba2 C9 3.28(3) . ?
Ba3 O4 2.702(19) . ?
Ba3 O24 2.710(18) . ?
Ba3 O4 2.760(18) 3_655 ?
Ba3 O6W 2.769(16) . ?
Ba3 O7 2.795(15) . ?
Ba3 O6 2.812(17) . ?
Ba3 O3 2.815(18) . ?
Ba3 O10 2.837(19) . ?
Ba3 O4W 2.968(18) . ?
Ba3 C3 3.32(2) . ?
Ba4 O8 2.65(2) . ?
Ba4 O25 2.697(18) . ?
Ba4 O15 2.720(19) . ?
Ba4 O23 2.856(19) . ?
Ba4 O11 2.897(18) . ?
Ba4 O12 2.916(17) . ?
Ba4 O13 2.919(19) . ?
Ba4 O10 2.924(18) . ?
Ba4 O24 3.036(18) . ?
Ba4 C23 3.22(3) . ?
Ba4 C11 3.27(3) . ?
Ba4 Ba6 4.263(2) . ?
Ba5 O12 2.513(18) . ?
Ba5 O20 2.618(15) 1_455 ?
Ba5 O5W 2.798(15) . ?
Ba5 O18 2.84(2) . ?
Ba5 O13 2.846(19) . ?
Ba5 O14 2.870(19) . ?
Ba5 O16 2.889(19) . ?
Ba5 O17 2.907(19) . ?
Ba5 O15 3.138(18) . ?
Ba5 C17 3.21(3) . ?
Ba5 C13 3.26(3) . ?
Ba5 C15 3.31(3) . ?
Ba6 O26 2.627(19) . ?
Ba6 O13 2.750(18) . ?
Ba6 O3W 2.788(16) . ?
Ba6 O2 2.812(19) 1_455 ?
Ba6 O17 2.843(19) . ?
Ba6 O1W 2.880(18) . ?
Ba6 O26 2.886(19) 3_565 ?
Ba6 O15 3.029(18) . ?
Ba6 O25 3.029(18) . ?
Ba6 C25 3.20(3) . ?
Ba7 O5 2.664(19) . ?
Ba7 O14 2.67(2) 2_545 ?
Ba7 O9 2.675(18) . ?
Ba7 O18 2.80(2) 2_545 ?
Ba7 O2W 2.816(19) . ?
Ba7 O22 2.82(2) . ?
Ba7 O21 2.88(2) . ?
Ba7 O5W 2.928(19) 2_545 ?
Ba7 C21 3.25(2) . ?
O1 C1 1.12(3) . ?
O2 C1 1.27(3) . ?
O3 C3 1.31(3) . ?
O4 C3 1.34(3) . ?
O5 C5 1.28(3) . ?
O6 C5 1.16(3) . ?
O7 C7 1.35(3) . ?
O8 C7 1.26(3) . ?
O9 C9 1.33(3) . ?
O10 C9 1.24(3) . ?
O11 C11 1.282(18) . ?
O12 C11 1.32(3) . ?
O13 C13 1.33(3) . ?
O14 C13 1.28(3) . ?
O15 C15 1.22(3) . ?
O16 C15 1.23(3) . ?
O17 C17 1.31(3) . ?
O18 C17 1.10(3) . ?
O19 C19 1.261(17) . ?
O20 C19 1.258(16) . ?
O21 C21 1.28(3) . ?
O22 C21 1.30(3) . ?
O23 C23 1.36(3) . ?
O24 C23 1.276(17) . ?
O25 C25 1.20(3) . ?
O26 C25 1.26(3) 3_565 ?
O1W H1W1 0.8501(10) . ?
O1W H2W1 0.8500(10) . ?
O2W H1W2 0.8500(10) . ?
O2W H2W2 0.8500(11) . ?
O3W H1W3 0.8500(10) . ?
O3W H2W3 0.8500(10) . ?
O4W H1W4 0.8501(10) . ?
O4W H2W4 0.8500(10) . ?
O5W H1W5 0.8500(10) . ?
O5W H2W5 0.8501(10) . ?
O6W H1W6 0.8500(10) . ?
O6W H2W6 0.8500(10) . ?
O7W H1W7 0.8499(11) . ?
O7W H2W7 0.8501(11) . ?
C1 C2 1.58(4) . ?
C2 C2M 1.52(5) . ?
C2 H2A 0.97 . ?
C2 H2B 0.97 . ?
C2M H2M1 0.96 . ?
C2M H2M2 0.96 . ?
C2M H2M3 0.96 . ?
C3 C4 1.501(18) . ?
C4 C4M 1.48(5) . ?
C4 H4A 0.97 . ?
C4 H4B 0.97 . ?
C4M H4M1 0.96 . ?
C4M H4M2 0.96 . ?
C4M H4M3 0.96 . ?
C5 C6 1.49(4) . ?
C6 C6M 1.28(5) . ?
C6 H6A 0.97 . ?
C6 H6B 0.97 . ?
C6M H6M1 0.9605 . ?
C6M H6M2 0.9605 . ?
C6M H6M3 0.9605 . ?
C7 C8 1.55(4) . ?
C8 C8M 1.62(5) . ?
C8 H8A 0.97 . ?
C8 H8B 0.97 . ?
C8M H8M1 0.96 . ?
C8M H8M2 0.96 . ?
C8M H8M3 0.96 . ?
C9 C10 1.49(4) . ?
C10 C10M 1.44(5) . ?
C10 H10A 0.97 . ?
C10 H10B 0.97 . ?
C10M H10C 0.9601 . ?
C10M H10D 0.9601 . ?
C10M H10E 0.9601 . ?
C11 C12 1.52(3) . ?
C12 C12M 1.50(4) . ?
C12 H12A 0.97 . ?
C12 H12B 0.97 . ?
C12M H12C 0.9858 . ?
C12M H12D 0.9855 . ?
C12M H12E 0.9872 . ?
C13 C14 1.54(4) . ?
C14 C14M 1.47(2) . ?
C14 H14A 0.97 . ?
C14 H14B 0.97 . ?
C14M H14C 0.9655 . ?
C14M H14D 0.9658 . ?
C14M H14E 0.9655 . ?
C15 C16 1.48(4) . ?
C16 C16M 1.35(5) . ?
C16 H16A 0.97 . ?
C16 H16B 0.97 . ?
C16M H16C 0.96 . ?
C16M H16D 0.96 . ?
C16M H16E 0.96 . ?
C17 C18 1.53(4) . ?
C18 C18M 1.42(6) . ?
C18 H18A 0.97 . ?
C18 H18B 0.97 . ?
C18M H18C 0.96 . ?
C18M H18D 0.96 . ?
C18M H18E 0.96 . ?
C19 C20 1.494(18) . ?
C20 C20M 1.473(14) . ?
C20 H20A 0.97 . ?
C20 H20B 0.97 . ?
C20M H20C 0.96 . ?
C20M H20D 0.96 . ?
C20M H20E 0.96 . ?
C21 C22 1.51(4) . ?
C22 C22M 1.41(5) . ?
C22 H22A 0.97 . ?
C22 H22B 0.97 . ?
C22M H22C 0.96 . ?
C22M H22D 0.96 . ?
C22M H22E 0.96 . ?
C23 C24 1.44(4) . ?
C24 C24M 1.49(4) . ?
C24 H24A 0.97 . ?
C24 H24B 0.97 . ?
C24M H24C 0.96 . ?
C24M H24D 0.96 . ?
C24M H24E 0.96 . ?
C25 C26 1.49(4) . ?
C26 C26M 1.46(5) . ?
C26 H26A 0.97 . ?
C26 H26B 0.97 . ?
C26M H26C 0.96 . ?
C26M H26D 0.96 . ?
C26M H26E 0.96 . ?

loop_
    _geom_angle_atom_site_label_1
    _geom_angle_atom_site_label_2
    _geom_angle_atom_site_label_3
    _geom_angle
    _geom_angle_site_symmetry_1
    _geom_angle_site_symmetry_3
    _geom_angle_publ_flag
O3 Ba1 O1 73.7(6) . . ?
O3 Ba1 O16 94.9(5) . 1_655 ?
O1 Ba1 O16 115.0(6) . 1_655 ?
O3 Ba1 O20 133.0(5) . . ?
O1 Ba1 O20 153.0(6) . . ?
O16 Ba1 O20 65.6(5) 1_655 . ?
O3 Ba1 O7 78.6(5) . . ?
O1 Ba1 O7 76.3(5) . . ?
O16 Ba1 O7 165.1(5) 1_655 . ?
O20 Ba1 O7 109.2(4) . . ?
O3 Ba1 O2 91.0(6) . . ?
O1 Ba1 O2 42.3(5) . . ?
O16 Ba1 O2 75.5(6) 1_655 . ?
O20 Ba1 O2 121.1(5) . . ?
O7 Ba1 O2 117.6(5) . . ?
O3 Ba1 O19 130.2(5) . . ?
O1 Ba1 O19 126.7(5) . . ?
O16 Ba1 O19 109.5(5) 1_655 . ?
O20 Ba1 O19 43.9(4) . . ?
O7 Ba1 O19 66.8(4) . . ?
O2 Ba1 O19 136.2(6) . . ?
O3 Ba1 O17 157.3(6) . 1_655 ?
O1 Ba1 O17 93.8(6) . 1_655 ?
O16 Ba1 O17 72.9(5) 1_655 1_655 ?
O20 Ba1 O17 59.9(5) . 1_655 ?
O7 Ba1 O17 117.5(5) . 1_655 ?
O2 Ba1 O17 67.6(5) . 1_655 ?
O19 Ba1 O17 72.5(5) . 1_655 ?
O3 Ba1 O6 64.9(5) . . ?
O1 Ba1 O6 120.9(5) . . ?
O16 Ba1 O6 108.9(5) 1_655 . ?
O20 Ba1 O6 81.1(5) . . ?
O7 Ba1 O6 56.2(4) . . ?
O2 Ba1 O6 155.6(5) . . ?
O19 Ba1 O6 66.3(5) . . ?
O17 Ba1 O6 136.8(5) 1_655 . ?
O3 Ba1 C1 78.6(7) . . ?
O1 Ba1 C1 19.4(6) . . ?
O16 Ba1 C1 96.1(7) 1_655 . ?
O20 Ba1 C1 142.1(6) . . ?
O7 Ba1 C1 95.7(6) . . ?
O2 Ba1 C1 23.2(6) . . ?
O19 Ba1 C1 137.2(7) . . ?
O17 Ba1 C1 83.6(6) 1_655 . ?
O6 Ba1 C1 136.7(6) . . ?
O3 Ba1 C19 130.1(7) . . ?
O1 Ba1 C19 147.6(6) . . ?
O16 Ba1 C19 87.4(5) 1_655 . ?
O20 Ba1 C19 22.5(3) . . ?
O7 Ba1 C19 86.7(5) . . ?
O2 Ba1 C19 137.0(6) . . ?
O19 Ba1 C19 22.8(3) . . ?
O17 Ba1 C19 69.7(6) 1_655 . ?
O6 Ba1 C19 67.3(6) . . ?
C1 Ba1 C19 150.8(8) . . ?
O3 Ba1 Ba3 40.2(4) . . ?
O1 Ba1 Ba3 80.2(4) . . ?
O16 Ba1 Ba3 129.1(4) 1_655 . ?
O20 Ba1 Ba3 121.7(3) . . ?
O7 Ba1 Ba3 40.3(3) . . ?
O2 Ba1 Ba3 117.1(4) . . ?
O19 Ba1 Ba3 93.9(3) . . ?
O17 Ba1 Ba3 157.8(4) 1_655 . ?
O6 Ba1 Ba3 41.1(3) . . ?
C1 Ba1 Ba3 95.8(5) . . ?
C19 Ba1 Ba3 104.4(4) . . ?
O21 Ba2 O7W 85.3(6) . . ?
O21 Ba2 O19 101.3(6) . . ?
O7W Ba2 O19 74.5(5) . . ?
O21 Ba2 O9 68.5(6) . . ?
O7W Ba2 O9 133.6(6) . . ?
O19 Ba2 O9 145.9(5) . . ?
O21 Ba2 O11 90.9(6) . . ?
O7W Ba2 O11 62.0(5) . . ?
O19 Ba2 O11 133.6(5) . . ?
O9 Ba2 O11 80.1(5) . . ?
O21 Ba2 O6 109.1(6) . . ?
O7W Ba2 O6 144.5(5) . . ?
O19 Ba2 O6 71.0(5) . . ?
O9 Ba2 O6 81.6(6) . . ?
O11 Ba2 O6 145.6(5) . . ?
O21 Ba2 O7 163.9(5) . . ?
O7W Ba2 O7 101.6(5) . . ?
O19 Ba2 O7 67.3(5) . . ?
O9 Ba2 O7 114.2(5) . . ?
O11 Ba2 O7 105.2(5) . . ?
O6 Ba2 O7 57.3(5) . . ?
O21 Ba2 O8 150.6(6) . . ?
O7W Ba2 O8 73.6(5) . . ?
O19 Ba2 O8 92.8(5) . . ?
O9 Ba2 O8 112.0(5) . . ?
O11 Ba2 O8 61.3(5) . . ?
O6 Ba2 O8 99.9(5) . . ?
O7 Ba2 O8 44.8(5) . . ?
O21 Ba2 O10 113.2(6) . . ?
O7W Ba2 O10 129.8(5) . . ?
O19 Ba2 O10 137.8(5) . . ?
O9 Ba2 O10 45.6(5) . . ?
O11 Ba2 O10 71.1(5) . . ?
O6 Ba2 O10 75.3(5) . . ?
O7 Ba2 O10 73.6(4) . . ?
O8 Ba2 O10 68.8(5) . . ?
O21 Ba2 O5 66.4(6) . . ?
O7W Ba2 O5 136.7(5) . . ?
O19 Ba2 O5 79.5(5) . . ?
O9 Ba2 O5 66.5(5) . . ?
O11 Ba2 O5 144.5(5) . . ?
O6 Ba2 O5 42.7(5) . . ?
O7 Ba2 O5 99.5(5) . . ?
O8 Ba2 O5 142.3(5) . . ?
O10 Ba2 O5 92.4(5) . . ?
O21 Ba2 C7 166.2(7) . . ?
O7W Ba2 C7 80.9(6) . . ?
O19 Ba2 C7 73.8(6) . . ?
O9 Ba2 C7 122.8(6) . . ?
O11 Ba2 C7 83.9(6) . . ?
O6 Ba2 C7 81.9(6) . . ?
O7 Ba2 C7 24.6(6) . . ?
O8 Ba2 C7 22.7(6) . . ?
O10 Ba2 C7 77.2(6) . . ?
O5 Ba2 C7 124.0(6) . . ?
O21 Ba2 C9 91.2(6) . . ?
O7W Ba2 C9 134.3(6) . . ?
O19 Ba2 C9 149.9(6) . . ?
O9 Ba2 C9 23.6(5) . . ?
O11 Ba2 C9 72.5(6) . . ?
O6 Ba2 C9 79.1(6) . . ?
O7 Ba2 C9 94.1(5) . . ?
O8 Ba2 C9 89.1(6) . . ?
O10 Ba2 C9 22.1(5) . . ?
O5 Ba2 C9 80.7(6) . . ?
C7 Ba2 C9 99.3(7) . . ?
O4 Ba3 O24 124.5(6) . . ?
O4 Ba3 O4 65.9(7) . 3_655 ?
O24 Ba3 O4 79.6(6) . 3_655 ?
O4 Ba3 O6W 77.8(6) . . ?
O24 Ba3 O6W 131.3(5) . . ?
O4 Ba3 O6W 71.9(6) 3_655 . ?
O4 Ba3 O7 121.2(5) . . ?
O24 Ba3 O7 75.2(5) . . ?
O4 Ba3 O7 152.4(5) 3_655 . ?
O6W Ba3 O7 134.3(5) . . ?
O4 Ba3 O6 98.0(5) . . ?
O24 Ba3 O6 129.8(5) . . ?
O4 Ba3 O6 148.4(6) 3_655 . ?
O6W Ba3 O6 78.4(5) . . ?
O7 Ba3 O6 59.1(5) . . ?
O4 Ba3 O3 45.2(5) . . ?
O24 Ba3 O3 124.7(6) . . ?
O4 Ba3 O3 109.4(6) 3_655 . ?
O6W Ba3 O3 102.0(5) . . ?
O7 Ba3 O3 77.0(5) . . ?
O6 Ba3 O3 66.4(5) . . ?
O4 Ba3 O10 155.3(6) . . ?
O24 Ba3 O10 72.9(5) . . ?
O4 Ba3 O10 105.3(6) 3_655 . ?
O6W Ba3 O10 77.6(5) . . ?
O7 Ba3 O10 77.8(5) . . ?
O6 Ba3 O10 77.8(5) . . ?
O3 Ba3 O10 143.3(5) . . ?
O4 Ba3 O4W 71.7(6) . . ?
O24 Ba3 O4W 62.4(5) . . ?
O4 Ba3 O4W 83.8(6) 3_655 . ?
O6W Ba3 O4W 146.8(5) . . ?
O7 Ba3 O4W 74.8(5) . . ?
O6 Ba3 O4W 118.0(5) . . ?
O3 Ba3 O4W 64.7(5) . . ?
O10 Ba3 O4W 132.0(5) . . ?
O4 Ba3 C3 23.0(6) . . ?
O24 Ba3 C3 124.5(7) . . ?
O4 Ba3 C3 86.9(7) 3_655 . ?
O6W Ba3 C3 92.9(6) . . ?
O7 Ba3 C3 98.3(6) . . ?
O6 Ba3 C3 84.2(6) . . ?
O3 Ba3 C3 22.7(6) . . ?
O10 Ba3 C3 161.0(6) . . ?
O4W Ba3 C3 62.8(6) . . ?
O4 Ba3 Ba2 139.0(4) . . ?
O24 Ba3 Ba2 91.3(4) . . ?
O4 Ba3 Ba2 149.4(4) 3_655 . ?
O6W Ba3 Ba2 93.8(4) . . ?
O7 Ba3 Ba2 43.3(3) . . ?
O6 Ba3 Ba2 41.2(4) . . ?
O3 Ba3 Ba2 99.8(4) . . ?
O10 Ba3 Ba2 44.3(4) . . ?
O4W Ba3 Ba2 117.7(4) . . ?
C3 Ba3 Ba2 121.6(5) . . ?
O4 Ba3 Ba1 83.3(4) . . ?
O24 Ba3 Ba1 109.4(4) . . ?
O4 Ba3 Ba1 146.1(4) 3_655 . ?
O6W Ba3 Ba1 116.4(3) . . ?
O7 Ba3 Ba1 40.9(3) . . ?
O6 Ba3 Ba1 45.1(4) . . ?
O3 Ba3 Ba1 38.1(3) . . ?
O10 Ba3 Ba1 108.6(4) . . ?
O4W Ba3 Ba1 72.9(3) . . ?
C3 Ba3 Ba1 60.7(5) . . ?
Ba2 Ba3 Ba1 64.52(4) . . ?
O8 Ba4 O25 88.8(6) . . ?
O8 Ba4 O15 171.6(5) . . ?
O25 Ba4 O15 86.7(6) . . ?
O8 Ba4 O23 115.5(6) . . ?
O25 Ba4 O23 73.1(6) . . ?
O15 Ba4 O23 69.9(6) . . ?
O8 Ba4 O11 63.5(5) . . ?
O25 Ba4 O11 120.2(6) . . ?
O15 Ba4 O11 113.1(5) . . ?
O23 Ba4 O11 166.0(6) . . ?
O8 Ba4 O12 108.9(5) . . ?
O25 Ba4 O12 124.1(6) . . ?
O15 Ba4 O12 68.2(5) . . ?
O23 Ba4 O12 132.8(6) . . ?
O11 Ba4 O12 45.5(5) . . ?
O8 Ba4 O13 109.6(5) . . ?
O25 Ba4 O13 66.3(5) . . ?
O15 Ba4 O13 62.0(5) . . ?
O23 Ba4 O13 117.0(5) . . ?
O11 Ba4 O13 74.8(5) . . ?
O12 Ba4 O13 57.8(5) . . ?
O8 Ba4 O10 73.4(5) . . ?
O25 Ba4 O10 152.7(5) . . ?
O15 Ba4 O10 113.2(5) . . ?
O23 Ba4 O10 95.6(6) . . ?
O11 Ba4 O10 70.6(5) . . ?
O12 Ba4 O10 82.0(5) . . ?
O13 Ba4 O10 139.0(5) . . ?
O8 Ba4 O24 70.4(5) . . ?
O25 Ba4 O24 87.6(5) . . ?
O15 Ba4 O24 116.4(5) . . ?
O23 Ba4 O24 48.1(5) . . ?
O11 Ba4 O24 124.0(5) . . ?
O12 Ba4 O24 148.2(5) . . ?
O13 Ba4 O24 153.7(5) . . ?
O10 Ba4 O24 67.2(5) . . ?
O8 Ba4 C23 91.8(6) . . ?
O25 Ba4 C23 78.4(7) . . ?
O15 Ba4 C23 94.3(6) . . ?
O23 Ba4 C23 24.9(6) . . ?
O11 Ba4 C23 146.6(5) . . ?
O12 Ba4 C23 148.4(6) . . ?
O13 Ba4 C23 137.5(6) . . ?
O10 Ba4 C23 81.5(6) . . ?
O24 Ba4 C23 23.3(3) . . ?
O8 Ba4 C11 85.8(6) . . ?
O25 Ba4 C11 130.6(7) . . ?
O15 Ba4 C11 91.8(6) . . ?
O23 Ba4 C11 150.4(7) . . ?
O11 Ba4 C11 23.0(4) . . ?
O12 Ba4 C11 23.7(5) . . ?
O13 Ba4 C11 69.6(6) . . ?
O10 Ba4 C11 69.8(7) . . ?
O24 Ba4 C11 135.1(6) . . ?
C23 Ba4 C11 150.7(7) . . ?
O8 Ba4 Ba6 128.2(4) . . ?
O25 Ba4 Ba6 45.0(4) . . ?
O15 Ba4 Ba6 45.0(4) . . ?
O23 Ba4 Ba6 77.5(4) . . ?
O11 Ba4 Ba6 114.6(3) . . ?
O12 Ba4 Ba6 87.6(4) . . ?
O13 Ba4 Ba6 39.8(4) . . ?
O10 Ba4 Ba6 158.2(4) . . ?
O24 Ba4 Ba6 118.5(3) . . ?
C23 Ba4 Ba6 98.2(4) . . ?
C11 Ba4 Ba6 106.2(5) . . ?
O12 Ba5 O20 152.1(5) . 1_455 ?
O12 Ba5 O5W 98.3(5) . . ?
O20 Ba5 O5W 87.6(5) 1_455 . ?
O12 Ba5 O18 139.2(6) . . ?
O20 Ba5 O18 68.5(6) 1_455 . ?
O5W Ba5 O18 71.5(5) . . ?
O12 Ba5 O13 63.2(5) . . ?
O20 Ba5 O13 138.3(5) 1_455 . ?
O5W Ba5 O13 114.2(5) . . ?
O18 Ba5 O13 84.7(6) . . ?
O12 Ba5 O14 69.8(6) . . ?
O20 Ba5 O14 136.4(6) 1_455 . ?
O5W Ba5 O14 67.3(5) . . ?
O18 Ba5 O14 69.9(6) . . ?
O13 Ba5 O14 47.0(5) . . ?
O12 Ba5 O16 97.1(5) . . ?
O20 Ba5 O16 66.4(5) 1_455 . ?
O5W Ba5 O16 147.7(5) . . ?
O18 Ba5 O16 112.5(6) . . ?
O13 Ba5 O16 98.0(5) . . ?
O14 Ba5 O16 145.0(6) . . ?
O12 Ba5 O17 135.8(5) . . ?
O20 Ba5 O17 62.5(5) 1_455 . ?
O5W Ba5 O17 114.0(5) . . ?
O18 Ba5 O17 43.6(6) . . ?
O13 Ba5 O17 76.0(5) . . ?
O14 Ba5 O17 94.9(6) . . ?
O16 Ba5 O17 71.6(5) . . ?
O12 Ba5 O15 67.0(5) . . ?
O20 Ba5 O15 106.6(5) 1_455 . ?
O5W Ba5 O15 165.1(5) . . ?
O18 Ba5 O15 117.7(5) . . ?
O13 Ba5 O15 57.9(5) . . ?
O14 Ba5 O15 103.7(5) . . ?
O16 Ba5 O15 42.7(5) . . ?
O17 Ba5 O15 77.7(5) . . ?
O12 Ba5 C17 145.1(7) . . ?
O20 Ba5 C17 61.5(7) 1_455 . ?
O5W Ba5 C17 90.0(6) . . ?
O18 Ba5 C17 19.7(6) . . ?
O13 Ba5 C17 82.5(7) . . ?
O14 Ba5 C17 82.7(7) . . ?
O16 Ba5 C17 93.4(7) . . ?
O17 Ba5 C17 24.2(6) . . ?
O15 Ba5 C17 100.8(6) . . ?
O12 Ba5 C13 63.2(7) . . ?
O20 Ba5 C13 144.4(6) 1_455 . ?
O5W Ba5 C13 90.2(6) . . ?
O18 Ba5 C13 77.2(7) . . ?
O13 Ba5 C13 24.1(6) . . ?
O14 Ba5 C13 23.0(6) . . ?
O16 Ba5 C13 122.0(6) . . ?
O17 Ba5 C13 86.4(7) . . ?
O15 Ba5 C13 81.1(6) . . ?
C17 Ba5 C13 83.1(8) . . ?
O12 Ba5 C15 79.3(6) . . ?
O20 Ba5 C15 87.6(6) 1_455 . ?
O5W Ba5 C15 163.9(6) . . ?
O18 Ba5 C15 120.6(6) . . ?
O13 Ba5 C15 79.1(6) . . ?
O14 Ba5 C15 125.3(6) . . ?
O16 Ba5 C15 21.6(6) . . ?
O17 Ba5 C15 77.0(6) . . ?
O15 Ba5 C15 21.6(6) . . ?
C17 Ba5 C15 101.1(7) . . ?
C13 Ba5 C15 102.6(7) . . ?
O26 Ba6 O13 149.7(6) . . ?
O26 Ba6 O3W 69.6(6) . . ?
O13 Ba6 O3W 81.3(6) . . ?
O26 Ba6 O2 77.2(6) . 1_455 ?
O13 Ba6 O2 129.3(6) . 1_455 ?
O3W Ba6 O2 126.2(6) . 1_455 ?
O26 Ba6 O17 102.5(6) . . ?
O13 Ba6 O17 78.6(5) . . ?
O3W Ba6 O17 77.9(6) . . ?
O2 Ba6 O17 69.4(5) 1_455 . ?
O26 Ba6 O1W 88.8(6) . . ?
O13 Ba6 O1W 114.1(5) . . ?
O3W Ba6 O1W 149.2(6) . . ?
O2 Ba6 O1W 65.8(5) 1_455 . ?
O17 Ba6 O1W 129.8(5) . . ?
O26 Ba6 O26 68.5(6) . 3_565 ?
O13 Ba6 O26 98.4(6) . 3_565 ?
O3W Ba6 O26 78.8(6) . 3_565 ?
O2 Ba6 O26 125.9(6) 1_455 3_565 ?
O17 Ba6 O26 156.7(6) . 3_565 ?
O1W Ba6 O26 72.7(6) . 3_565 ?
O26 Ba6 O15 150.1(6) . . ?
O13 Ba6 O15 60.2(5) . . ?
O3W Ba6 O15 138.9(5) . . ?
O2 Ba6 O15 76.1(6) 1_455 . ?
O17 Ba6 O15 80.5(5) . . ?
O1W Ba6 O15 67.9(5) . . ?
O26 Ba6 O15 118.4(5) 3_565 . ?
O26 Ba6 O25 112.8(5) . . ?
O13 Ba6 O25 64.1(5) . . ?
O3W Ba6 O25 101.5(6) . . ?
O2 Ba6 O25 130.4(6) 1_455 . ?
O17 Ba6 O25 142.2(5) . . ?
O1W Ba6 O25 66.0(5) . . ?
O26 Ba6 O25 45.1(5) 3_565 . ?
O15 Ba6 O25 75.7(5) . . ?
O26 Ba6 C25 91.1(6) . . ?
O13 Ba6 C25 81.1(6) . . ?
O3W Ba6 C25 91.3(6) . . ?
O2 Ba6 C25 131.1(6) 1_455 . ?
O17 Ba6 C25 158.2(6) . . ?
O1W Ba6 C25 66.6(6) . . ?
O26 Ba6 C25 23.2(5) 3_565 . ?
O15 Ba6 C25 96.2(6) . . ?
O25 Ba6 C25 22.0(5) . . ?
O26 Ba6 Ba5 145.5(4) . . ?
O13 Ba6 Ba5 41.7(4) . . ?
O3W Ba6 Ba5 94.1(4) . . ?
O2 Ba6 Ba5 90.1(4) 1_455 . ?
O17 Ba6 Ba5 43.2(4) . . ?
O1W Ba6 Ba5 115.3(4) . . ?
O26 Ba6 Ba5 140.0(4) 3_565 . ?
O15 Ba6 Ba5 47.8(3) . . ?
O25 Ba6 Ba5 99.9(4) . . ?
C25 Ba6 Ba5 120.4(4) . . ?
O26 Ba6 Ba4 150.2(4) . . ?
O13 Ba6 Ba4 42.8(4) . . ?
O3W Ba6 Ba4 117.7(4) . . ?
O2 Ba6 Ba4 112.3(5) 1_455 . ?
O17 Ba6 Ba4 107.3(4) . . ?
O1W Ba6 Ba4 71.4(3) . . ?
O26 Ba6 Ba4 84.1(4) 3_565 . ?
O15 Ba6 Ba4 39.4(4) . . ?
O25 Ba6 Ba4 39.0(3) . . ?
C25 Ba6 Ba4 60.9(4) . . ?
Ba5 Ba6 Ba4 64.34(4) . . ?
O5 Ba7 O14 176.3(7) . 2_545 ?
O5 Ba7 O9 73.9(5) . . ?
O14 Ba7 O9 107.9(6) 2_545 . ?
O5 Ba7 O18 105.0(6) . 2_545 ?
O14 Ba7 O18 73.4(6) 2_545 2_545 ?
O9 Ba7 O18 178.3(7) . 2_545 ?
O5 Ba7 O2W 77.5(6) . . ?
O14 Ba7 O2W 99.6(6) 2_545 . ?
O9 Ba7 O2W 78.8(6) . . ?
O18 Ba7 O2W 102.3(6) 2_545 . ?
O5 Ba7 O22 104.4(7) . . ?
O14 Ba7 O22 78.5(7) 2_545 . ?
O9 Ba7 O22 104.2(7) . . ?
O18 Ba7 O22 74.8(7) 2_545 . ?
O2W Ba7 O22 176.8(7) . . ?
O5 Ba7 O21 68.5(6) . . ?
O14 Ba7 O21 115.2(6) 2_545 . ?
O9 Ba7 O21 66.7(5) . . ?
O18 Ba7 O21 111.8(6) 2_545 . ?
O2W Ba7 O21 136.6(6) . . ?
O22 Ba7 O21 46.5(6) . . ?
O5 Ba7 O5W 108.4(5) . 2_545 ?
O14 Ba7 O5W 68.0(5) 2_545 2_545 ?
O9 Ba7 O5W 111.3(5) . 2_545 ?
O18 Ba7 O5W 70.2(5) 2_545 2_545 ?
O2W Ba7 O5W 40.1(5) . 2_545 ?
O22 Ba7 O5W 136.8(5) . 2_545 ?
O21 Ba7 O5W 176.5(5) . 2_545 ?
O5 Ba7 C21 86.1(6) . . ?
O14 Ba7 C21 97.3(6) 2_545 . ?
O9 Ba7 C21 85.3(6) . . ?
O18 Ba7 C21 93.4(6) 2_545 . ?
O2W Ba7 C21 159.6(6) . . ?
O22 Ba7 C21 23.4(6) . . ?
O21 Ba7 C21 23.1(5) . . ?
O5W Ba7 C21 160.2(5) 2_545 . ?
O5 Ba7 Ba5 134.6(4) . 2_545 ?
O14 Ba7 Ba5 42.2(4) 2_545 2_545 ?
O9 Ba7 Ba5 139.7(4) . 2_545 ?
O18 Ba7 Ba5 42.0(4) 2_545 2_545 ?
O2W Ba7 Ba5 81.4(4) . 2_545 ?
O22 Ba7 Ba5 95.4(4) . 2_545 ?
O21 Ba7 Ba5 142.0(4) . 2_545 ?
O5W Ba7 Ba5 41.3(3) 2_545 2_545 ?
C21 Ba7 Ba5 118.9(4) . 2_545 ?
O5 Ba7 Ba2 45.6(4) . . ?
O14 Ba7 Ba2 137.7(4) 2_545 . ?
O9 Ba7 Ba2 40.4(4) . . ?
O18 Ba7 Ba2 137.9(4) 2_545 . ?
O2W Ba7 Ba2 98.8(4) . . ?
O22 Ba7 Ba2 84.3(4) . . ?
O21 Ba7 Ba2 37.8(3) . . ?
O5W Ba7 Ba2 138.9(3) 2_545 . ?
C21 Ba7 Ba2 60.8(4) . . ?
Ba5 Ba7 Ba2 179.71(7) 2_545 . ?
C1 O1 Ba1 107.0(19) . . ?
C1 O2 Ba6 138(2) . 1_655 ?
C1 O2 Ba1 95.3(16) . . ?
Ba6 O2 Ba1 111.2(7) 1_655 . ?
C3 O3 Ba1 156.7(18) . . ?
C3 O3 Ba3 100.9(15) . . ?
Ba1 O3 Ba3 101.7(6) . . ?
C3 O4 Ba3 105.3(14) . . ?
C3 O4 Ba3 133.4(16) . 3_655 ?
Ba3 O4 Ba3 114.1(7) . 3_655 ?
C5 O5 Ba7 140.0(18) . . ?
C5 O5 Ba2 90.5(16) . . ?
Ba7 O5 Ba2 95.7(6) . . ?
C5 O6 Ba3 136.6(19) . . ?
C5 O6 Ba2 103.8(18) . . ?
Ba3 O6 Ba2 97.8(5) . . ?
C5 O6 Ba1 117.4(18) . . ?
Ba3 O6 Ba1 93.8(5) . . ?
Ba2 O6 Ba1 101.8(5) . . ?
C7 O7 Ba3 126.7(14) . . ?
C7 O7 Ba1 130.5(14) . . ?
Ba3 O7 Ba1 98.8(5) . . ?
C7 O7 Ba2 90.8(14) . . ?
Ba3 O7 Ba2 95.9(4) . . ?
Ba1 O7 Ba2 104.4(5) . . ?
C7 O8 Ba4 140.1(18) . . ?
C7 O8 Ba2 92.5(15) . . ?
Ba4 O8 Ba2 102.7(6) . . ?
C9 O9 Ba7 150.6(17) . . ?
C9 O9 Ba2 98.9(14) . . ?
Ba7 O9 Ba2 101.3(6) . . ?
C9 O10 Ba3 125.4(16) . . ?
C9 O10 Ba4 124.6(16) . . ?
Ba3 O10 Ba4 108.4(6) . . ?
C9 O10 Ba2 92.8(15) . . ?
Ba3 O10 Ba2 94.0(5) . . ?
Ba4 O10 Ba2 95.4(5) . . ?
C11 O11 Ba2 119.3(17) . . ?
C11 O11 Ba4 95.0(15) . . ?
Ba2 O11 Ba4 100.0(5) . . ?
C11 O12 Ba5 143.8(18) . . ?
C11 O12 Ba4 93.4(13) . . ?
Ba5 O12 Ba4 112.6(6) . . ?
C13 O13 Ba6 138.0(17) . . ?
C13 O13 Ba5 95.5(16) . . ?
Ba6 O13 Ba5 98.2(6) . . ?
C13 O13 Ba4 117.6(17) . . ?
Ba6 O13 Ba4 97.5(6) . . ?
Ba5 O13 Ba4 103.3(6) . . ?
C13 O14 Ba7 137.0(19) . 2 ?
C13 O14 Ba5 95.8(16) . . ?
Ba7 O14 Ba5 99.1(7) 2 . ?
C15 O15 Ba4 146.8(17) . . ?
C15 O15 Ba6 117.2(16) . . ?
Ba4 O15 Ba6 95.6(6) . . ?
C15 O15 Ba5 87.2(16) . . ?
Ba4 O15 Ba5 100.8(5) . . ?
Ba6 O15 Ba5 86.6(4) . . ?
C15 O16 Ba1 130.5(17) . 1_455 ?
C15 O16 Ba5 98.8(16) . . ?
Ba1 O16 Ba5 100.9(6) 1_455 . ?
C17 O17 Ba6 128.2(18) . . ?
C17 O17 Ba5 90.9(16) . . ?
Ba6 O17 Ba5 94.8(5) . . ?
C17 O17 Ba1 122.8(17) . 1_455 ?
Ba6 O17 Ba1 107.6(6) . 1_455 ?
Ba5 O17 Ba1 96.4(6) . 1_455 ?
C17 O18 Ba7 155(2) . 2 ?
C17 O18 Ba5 99.5(19) . . ?
Ba7 O18 Ba5 96.8(7) 2 . ?
C19 O19 Ba2 115.8(15) . . ?
C19 O19 Ba1 92.8(13) . . ?
Ba2 O19 Ba1 105.1(5) . . ?
C19 O20 Ba5 146.8(16) . 1_655 ?
C19 O20 Ba1 98.5(13) . . ?
Ba5 O20 Ba1 106.5(5) 1_655 . ?
C21 O21 Ba2 165.2(18) . . ?
C21 O21 Ba7 94.6(15) . . ?
Ba2 O21 Ba7 100.2(6) . . ?
C21 O22 Ba7 97.0(14) . . ?
C23 O23 Ba4 92.8(14) . . ?
C23 O24 Ba3 135.9(18) . . ?
C23 O24 Ba4 86.5(16) . . ?
Ba3 O24 Ba4 108.7(6) . . ?
C25 O25 Ba4 175.1(19) . . ?
C25 O25 Ba6 87.2(15) . . ?
Ba4 O25 Ba6 96.1(6) . . ?
C25 O26 Ba6 152.4(18) 3_565 . ?
C25 O26 Ba6 92.7(16) 3_565 3_565 ?
Ba6 O26 Ba6 111.5(6) . 3_565 ?
Ba6 O1W H1W1 112(2) . . ?
Ba6 O1W H2W1 112(2) . . ?
H1W1 O1W H2W1 107.4(4) . . ?
Ba7 O2W H1W2 118(2) . . ?
Ba7 O2W H2W2 118(2) . . ?
H1W2 O2W H2W2 107.4(4) . . ?
Ba6 O3W H1W3 120(2) . . ?
Ba6 O3W H2W3 121(2) . . ?
H1W3 O3W H2W3 107.4(4) . . ?
Ba3 O4W H1W4 106(2) . . ?
Ba3 O4W H2W4 106(2) . . ?
H1W4 O4W H2W4 107.4(4) . . ?
Ba5 O5W Ba7 94.9(3) . 2 ?
Ba5 O5W H1W5 118.5(18) . . ?
Ba7 O5W H1W5 108(2) 2 . ?
Ba5 O5W H2W5 118.5(18) . . ?
Ba7 O5W H2W5 108(2) 2 . ?
H1W5 O5W H2W5 107.3(4) . . ?
Ba3 O6W H1W6 122.0(19) . . ?
Ba3 O6W H2W6 122(2) . . ?
H1W6 O6W H2W6 107.4(4) . . ?
Ba2 O7W H1W7 121.9(19) . . ?
Ba2 O7W H2W7 122(2) . . ?
H1W7 O7W H2W7 107.4(4) . . ?
O1 C1 O2 114(3) . . ?
O1 C1 C2 134(3) . . ?
O2 C1 C2 113(3) . . ?
O1 C1 Ba1 53.5(16) . . ?
O2 C1 Ba1 61.6(14) . . ?
C2 C1 Ba1 168(2) . . ?
C2M C2 C1 108(3) . . ?
C2M C2 H2A 110 . . ?
C1 C2 H2A 110 . . ?
C2M C2 H2B 110 . . ?
C1 C2 H2B 110 . . ?
H2A C2 H2B 108.4 . . ?
C2 C2M H2M1 109.5 . . ?
C2 C2M H2M2 109.5 . . ?
H2M1 C2M H2M2 109.5 . . ?
C2 C2M H2M3 109.4 . . ?
H2M1 C2M H2M3 109.5 . . ?
H2M2 C2M H2M3 109.5 . . ?
O3 C3 O4 106(2) . . ?
O3 C3 C4 131(3) . . ?
O4 C3 C4 122(2) . . ?
O3 C3 Ba3 56.4(12) . . ?
O4 C3 Ba3 51.7(11) . . ?
C4 C3 Ba3 173(2) . . ?
C4M C4 C3 102(3) . . ?
C4M C4 H4A 111.2 . . ?
C3 C4 H4A 111.3 . . ?
C4M C4 H4B 111.3 . . ?
C3 C4 H4B 111.3 . . ?
H4A C4 H4B 109.2 . . ?
C4 C4M H4M1 109.4 . . ?
C4 C4M H4M2 109.4 . . ?
H4M1 C4M H4M2 109.5 . . ?
C4 C4M H4M3 109.5 . . ?
H4M1 C4M H4M3 109.5 . . ?
H4M2 C4M H4M3 109.5 . . ?
O6 C5 O5 123(3) . . ?
O6 C5 C6 125(3) . . ?
O5 C5 C6 112(3) . . ?
O6 C5 Ba2 56.2(15) . . ?
O5 C5 Ba2 66.8(14) . . ?
C6 C5 Ba2 177(2) . . ?
C6M C6 C5 128(4) . . ?
C6M C6 H6A 105.2 . . ?
C5 C6 H6A 105.3 . . ?
C6M C6 H6B 105.5 . . ?
C5 C6 H6B 105.2 . . ?
H6A C6 H6B 106 . . ?
C6 C6M H6M1 109.4 . . ?
C6 C6M H6M2 109.5 . . ?
H6M1 C6M H6M2 109.4 . . ?
C6 C6M H6M3 109.7 . . ?
H6M1 C6M H6M3 109.4 . . ?
H6M2 C6M H6M3 109.4 . . ?
O8 C7 O7 119(2) . . ?
O8 C7 C8 123(3) . . ?
O7 C7 C8 118(3) . . ?
O8 C7 Ba2 64.7(14) . . ?
O7 C7 Ba2 64.7(13) . . ?
C8 C7 Ba2 148(3) . . ?
C7 C8 C8M 110(3) . . ?
C7 C8 H8A 109.7 . . ?
C8M C8 H8A 109.7 . . ?
C7 C8 H8B 109.7 . . ?
C8M C8 H8B 109.7 . . ?
H8A C8 H8B 108.2 . . ?
C8 C8M H8M1 109.5 . . ?
C8 C8M H8M2 109.5 . . ?
H8M1 C8M H8M2 109.5 . . ?
C8 C8M H8M3 109.5 . . ?
H8M1 C8M H8M3 109.5 . . ?
H8M2 C8M H8M3 109.5 . . ?
O10 C9 O9 122(2) . . ?
O10 C9 C10 121(2) . . ?
O9 C9 C10 116(2) . . ?
O10 C9 Ba2 65.1(14) . . ?
O9 C9 Ba2 57.5(12) . . ?
C10 C9 Ba2 163(2) . . ?
C10M C10 C9 116(3) . . ?
C10M C10 H10A 108.2 . . ?
C9 C10 H10A 108.3 . . ?
C10M C10 H10B 108.4 . . ?
C9 C10 H10B 108.4 . . ?
H10A C10 H10B 107.4 . . ?
C10 C10M H10C 109.3 . . ?
C10 C10M H10D 109.6 . . ?
H10C C10M H10D 109.5 . . ?
C10 C10M H10E 109.5 . . ?
H10C C10M H10E 109.5 . . ?
H10D C10M H10E 109.5 . . ?
O11 C11 O12 120(2) . . ?
O11 C11 C12 108(3) . . ?
O12 C11 C12 121(2) . . ?
O11 C11 Ba4 62.0(13) . . ?
O12 C11 Ba4 62.9(12) . . ?
C12 C11 Ba4 166(2) . . ?
C12M C12 C11 109(4) . . ?
C12M C12 H12A 110 . . ?
C11 C12 H12A 110 . . ?
C12M C12 H12B 109.7 . . ?
C11 C12 H12B 110.1 . . ?
H12A C12 H12B 108.4 . . ?
C12 C12M H12C 111.9 . . ?
C12 C12M H12D 111.8 . . ?
H12C C12M H12D 106.8 . . ?
C12 C12M H12E 112.5 . . ?
H12C C12M H12E 106.6 . . ?
H12D C12M H12E 106.8 . . ?
O14 C13 O13 121(3) . . ?
O14 C13 C14 127(3) . . ?
O13 C13 C14 111(3) . . ?
O14 C13 Ba5 61.2(14) . . ?
O13 C13 Ba5 60.4(14) . . ?
C14 C13 Ba5 170(2) . . ?
C14M C14 C13 106(4) . . ?
C14M C14 H14A 110.8 . . ?
C13 C14 H14A 110.7 . . ?
C14M C14 H14B 110.4 . . ?
C13 C14 H14B 110.6 . . ?
H14A C14 H14B 108.7 . . ?
C14 C14M H14C 109.9 . . ?
C14 C14M H14D 110.3 . . ?
H14C C14M H14D 108.8 . . ?
C14 C14M H14E 109.9 . . ?
H14C C14M H14E 108.9 . . ?
H14D C14M H14E 108.9 . . ?
O15 C15 O16 128(3) . . ?
O15 C15 C16 115(3) . . ?
O16 C15 C16 116(3) . . ?
O15 C15 Ba5 71.2(15) . . ?
O16 C15 Ba5 59.6(14) . . ?
C16 C15 Ba5 151(2) . . ?
C16M C16 C15 118(3) . . ?
C16M C16 H16A 107.9 . . ?
C15 C16 H16A 107.9 . . ?
C16M C16 H16B 107.8 . . ?
C15 C16 H16B 107.9 . . ?
H16A C16 H16B 107.2 . . ?
C16 C16M H16C 109.5 . . ?
C16 C16M H16D 109.5 . . ?
H16C C16M H16D 109.5 . . ?
C16 C16M H16E 109.4 . . ?
H16C C16M H16E 109.5 . . ?
H16D C16M H16E 109.5 . . ?
O18 C17 O17 124(3) . . ?
O18 C17 C18 122(3) . . ?
O17 C17 C18 113(3) . . ?
O18 C17 Ba5 60.8(18) . . ?
O17 C17 Ba5 64.9(14) . . ?
C18 C17 Ba5 174(2) . . ?
C18M C18 C17 116(4) . . ?
C18M C18 H18A 108.2 . . ?
C17 C18 H18A 108.2 . . ?
C18M C18 H18B 108.3 . . ?
C17 C18 H18B 108.3 . . ?
H18A C18 H18B 107.4 . . ?
C18 C18M H18C 109.4 . . ?
C18 C18M H18D 109.4 . . ?
H18C C18M H18D 109.5 . . ?
C18 C18M H18E 109.5 . . ?
H18C C18M H18E 109.5 . . ?
H18D C18M H18E 109.5 . . ?
O20 C19 O19 118(2) . . ?
O20 C19 C20 126(2) . . ?
O19 C19 C20 105(2) . . ?
O20 C19 Ba1 59.0(11) . . ?
O19 C19 Ba1 64.4(12) . . ?
C20 C19 Ba1 168(2) . . ?
C20M C20 C19 103(3) . . ?
C20M C20 H20A 111.1 . . ?
C19 C20 H20A 111.1 . . ?
C20M C20 H20B 111 . . ?
C19 C20 H20B 111 . . ?
H20A C20 H20B 109 . . ?
C20 C20M H20C 109.5 . . ?
C20 C20M H20D 109.4 . . ?
H20C C20M H20D 109.5 . . ?
C20 C20M H20E 109.5 . . ?
H20C C20M H20E 109.5 . . ?
H20D C20M H20E 109.5 . . ?
O21 C21 O22 122(2) . . ?
O21 C21 C22 116(2) . . ?
O22 C21 C22 122(2) . . ?
O21 C21 Ba7 62.3(14) . . ?
O22 C21 Ba7 59.6(13) . . ?
C22 C21 Ba7 175.3(19) . . ?
C22M C22 C21 118(3) . . ?
C22M C22 H22A 107.9 . . ?
C21 C22 H22A 107.9 . . ?
C22M C22 H22B 107.8 . . ?
C21 C22 H22B 107.8 . . ?
H22A C22 H22B 107.2 . . ?
C22 C22M H22C 109.5 . . ?
C22 C22M H22D 109.4 . . ?
H22C C22M H22D 109.5 . . ?
C22 C22M H22E 109.5 . . ?
H22C C22M H22E 109.5 . . ?
H22D C22M H22E 109.5 . . ?
O24 C23 O23 132(3) . . ?
O24 C23 C24 119(3) . . ?
O23 C23 C24 109(2) . . ?
O24 C23 Ba4 70.2(15) . . ?
O23 C23 Ba4 62.3(13) . . ?
C24 C23 Ba4 168(2) . . ?
C23 C24 C24M 122(3) . . ?
C23 C24 H24A 106.9 . . ?
C24M C24 H24A 106.9 . . ?
C23 C24 H24B 106.9 . . ?
C24M C24 H24B 106.8 . . ?
H24A C24 H24B 106.7 . . ?
C24 C24M H24C 109.4 . . ?
C24 C24M H24D 109.6 . . ?
H24C C24M H24D 109.5 . . ?
C24 C24M H24E 109.4 . . ?
H24C C24M H24E 109.5 . . ?
H24D C24M H24E 109.5 . . ?
O25 C25 O26 135(3) . 3_565 ?
O25 C25 C26 116(2) . . ?
O26 C25 C26 108(2) 3_565 . ?
O25 C25 Ba6 70.8(15) . . ?
O26 C25 Ba6 64.2(14) 3_565 . ?
C26 C25 Ba6 164(2) . . ?
C26M C26 C25 122(3) . . ?
C26M C26 H26A 106.7 . . ?
C25 C26 H26A 106.7 . . ?
C26M C26 H26B 106.8 . . ?
C25 C26 H26B 106.8 . . ?
H26A C26 H26B 106.6 . . ?
C26 C26M H26C 109.5 . . ?
C26 C26M H26D 109.4 . . ?
H26C C26M H26D 109.5 . . ?
C26 C26M H26E 109.5 . . ?
H26C C26M H26E 109.5 . . ?
H26D C26M H26E 109.5 . . ?

loop_
    _geom_hbond_atom_site_label_D
    _geom_hbond_atom_site_label_H
    _geom_hbond_atom_site_label_A
    _geom_hbond_distance_DH
    _geom_hbond_distance_HA
    _geom_hbond_distance_DA
    _geom_hbond_angle_DHA
    _geom_hbond_site_symmetry_A
    _geom_hbond_publ_flag
O1W H1W1 O23 0.8501(10) 1.90(3) 2.73(3) 165(5) . yes
O2W H1W2 O5W 0.8500(10) 1.49(4) 1.97(3) 111(3) 2_545 yes
O3W H1W3 O22 0.8500(10) 2.27(5) 2.77(3) 118(5) 2 yes
O3W H2W3 O1W 0.8500(10) 2.39(5) 3.10(3) 141(6) 3_565 yes
O4W H1W4 O24 0.8501(10) 2.51(3) 2.95(3) 113(2) . yes
O4W H2W4 O1 0.8500(10) 2.11(3) 2.95(3) 172(5) . yes
O6W H2W6 O2W 0.8500(10) 2.42(4) 2.86(3) 113(3) . yes

_iucr_refine_instructions_details
;
TITL SR5b in P 21/n
    shelx.res
    created by SHELXL-2018/3 at 20:03:56 on 06-Jun-2023
CELL  0.71073  14.1996  16.1420  30.5538   90.000   94.615   90.000
ZERR     4.00   0.0018   0.0021   0.0039    0.000    0.003    0.000
LATT   1
SYMM  1/2 - X, 1/2 + Y, 1/2 - Z
SFAC  C    H    O    BA
UNIT  156 316 132 28
MERG   2
sadi c11 c12 c12 c12m
dfix 0.85 .001 o1w h1w1 o1w h2w1 o2w h1w2 o2w h2w2 o3w h1w3 o3w h2w3 o4w h1w4 =
     O4W H2W4 O5W H1W5 O5W H2W5 O6W H1W6 O6W H2W6 O7W H1W7 O7W H2W7
dfix 1.37 .003 h1w1 h2w1 h1w2 h2w2 h1w3 h2w3 h1w4 h2w4 h1w5 h2w5 h1w6 h2w6 =
     H1W7 H2W7
dfix 1.25 .02 c19 o19 c19 o20 c11 o11 c23 o24
dfix 1.48 .02 c19 c20 c20 c20m c3 c4 c14 c14m c20 c20m
dfix 3.30 .02 ba6 h1w1 ba6 h2w1 ba7 h1w2 ba7 h2w2 ba6 h1w3 ba6 h2w3 =
     BA3 H1W4 BA3 H2W4 BA5 H1W5 BA5 H2W5 BA7_$6 H1W5 BA7_$6 H2W5 BA3 H1W6 =
     BA3 H2W6 BA2 H1W7 BA2 H2W7
free c12 o5w
delu
isor 0.05 o4 o26 c6m c10m c12 c12m c14m c16m c18m c20 c24m c26 c26m
isor 0.03 o21 c15
isor 0.02 o21
isor 0.01 o15 o19 o20 o24
isor 0.005 o7
bond $h

EQIV $6 -x+1/2, y+1/2, -z+1/2
EQIV $5 -x, -y+1, -z

REM Instructions for potential hydrogen bonds
HTAB O1W O23
EQIV $4 -x+1/2, y-1/2, -z+1/2
HTAB O2W O5W_$4
HTAB O3W O22_$6
HTAB O3W O1W_$5
HTAB O4W O24
HTAB O4W O1
HTAB O6W O2W

size 0.12 0.10 0.06

FMAP   2
plan -8
ACTA
L.S.  10
TEMP    21.00

WGHT    0.000100  752.558960
FVAR       0.06918
BA1   4    0.742271    0.231765    0.090094    11.00000    0.02171    0.03667 =
         0.03041   -0.00689    0.00264   -0.00102
BA2   4    0.495907    0.223612    0.176348    11.00000    0.02596    0.03318 =
         0.02207   -0.00050    0.00071   -0.00236
BA3   4    0.489040    0.097481    0.053912    11.00000    0.02914    0.02835 =
         0.02552   -0.00538    0.00131   -0.00598
BA4   4    0.240464    0.267523    0.090138    11.00000    0.02784    0.03137 =
         0.02791    0.00330    0.00183    0.01042
BA5   4   -0.003810    0.280188    0.176175    11.00000    0.03150    0.02562 =
         0.03549   -0.00078    0.00141   -0.00464
BA6   4   -0.011224    0.403195    0.053657    11.00000    0.02690    0.02749 =
         0.02843    0.00484    0.00163   -0.00334
BA7   4    0.499914    0.001165    0.249928    11.00000    0.04813    0.03607 =
         0.02496    0.00711    0.00071    0.00258
O1    3    0.698969    0.294825    0.008830    11.00000    0.02525    0.05543 =
         0.03789    0.01178    0.00533    0.00070
O2    3    0.839877    0.300044    0.020822    11.00000    0.02959    0.07521 =
         0.03790   -0.00711    0.00398   -0.02110
O3    3    0.682038    0.103620    0.039082    11.00000    0.03234    0.03570 =
         0.03889   -0.01575   -0.00919    0.00398
O4    3    0.604467    0.005026    0.007485    11.00000    0.04700    0.03730 =
         0.03535   -0.02033   -0.00233    0.00455
O5    3    0.618612    0.072624    0.198231    11.00000    0.03205    0.04663 =
         0.03460    0.00952    0.00135    0.00868
O6    3    0.609224    0.113475    0.131214    11.00000    0.03404    0.02886 =
         0.03026   -0.00156   -0.00228    0.00221
O7    3    0.544392    0.253518    0.086220    11.00000    0.02212    0.01784 =
         0.02731   -0.00051    0.00083   -0.00327
O8    3    0.415954    0.324045    0.102333    11.00000    0.03501    0.03564 =
         0.04015    0.00541    0.00570    0.01001
O9    3    0.392191    0.078462    0.186675    11.00000    0.03396    0.04330 =
         0.03165    0.01020   -0.00870   -0.01060
O10   3    0.359102    0.126073    0.118106    11.00000    0.02961    0.03389 =
         0.03218    0.00493   -0.00256   -0.00277
O11   3    0.315058    0.291222    0.180323    11.00000    0.03809    0.03137 =
         0.03468   -0.00639    0.00366    0.00967
O12   3    0.167225    0.240637    0.175459    11.00000    0.03447    0.04486 =
         0.02708    0.00834    0.00047   -0.00742
O13   3    0.111361    0.383966    0.127334    11.00000    0.03595    0.03788 =
         0.03244   -0.00152    0.00081   -0.00109
O14   3    0.114583    0.420000    0.199542    11.00000    0.05400    0.04162 =
         0.03514   -0.00629   -0.00246   -0.00873
O15   3    0.052788    0.231254    0.082409    11.00000    0.03786    0.03170 =
         0.03954   -0.00937    0.00262    0.00546
O16   3   -0.075209    0.173420    0.105192    11.00000    0.02324    0.03069 =
         0.05077   -0.00125   -0.00124    0.00528
O17   3   -0.138740    0.373553    0.119059    11.00000    0.03518    0.04057 =
         0.03496   -0.00320    0.00436    0.00325
O18   3   -0.116011    0.424496    0.183526    11.00000    0.05594    0.04955 =
         0.03662   -0.01092    0.00588    0.01223
O19   3    0.675490    0.292386    0.172784    11.00000    0.03575    0.02841 =
         0.03568   -0.00763    0.00080   -0.01467
O20   3    0.817073    0.243253    0.178214    11.00000    0.02653    0.03230 =
         0.02135   -0.00690    0.00040   -0.00216
O21   3    0.500153    0.178890    0.259391    11.00000    0.06018    0.04829 =
         0.02212   -0.00081    0.00101    0.00223
O22   3    0.498477    0.108063    0.322872    11.00000    0.13706    0.06069 =
         0.01430    0.00745    0.00444    0.00875
O23   3    0.186507    0.204998    0.004332    11.00000    0.04461    0.07239 =
         0.03456   -0.01121   -0.00917    0.02279
O24   3    0.355829    0.202826    0.017955    11.00000    0.03696    0.04128 =
         0.03079   -0.00109   -0.00389    0.00618
O25   3    0.196852    0.399546    0.038338    11.00000    0.03072    0.04465 =
         0.04374    0.01479    0.00081    0.00846
O26   3   -0.109792    0.500557   -0.001643    11.00000    0.01754    0.04548 =
         0.06346    0.01801    0.00205    0.00248
O1W   3    0.032820    0.301626   -0.019455    11.00000    0.05243    0.04748 =
         0.03861   -0.00884   -0.00586    0.00757
O2W   3    0.504069   -0.112868    0.180362    11.00000    0.07952    0.06376 =
         0.06054   -0.02583   -0.00116    0.00071
O3W   3   -0.029009    0.560341    0.089931    11.00000    0.07761    0.03228 =
         0.06763   -0.00938    0.01745    0.01275
O4W   3    0.535048    0.193998   -0.024270    11.00000    0.05231    0.05832 =
         0.02655    0.00669    0.00111    0.01039
O5W   3   -0.003505    0.322073    0.265039    11.00000    0.09260    0.04127 =
         0.03261    0.00423    0.01460    0.00823
O6W   3    0.473801   -0.057687    0.091343    11.00000    0.07925    0.02912 =
         0.03488   -0.00278   -0.00633   -0.00739
O7W   3    0.482125    0.384261    0.207898    11.00000    0.06965    0.03828 =
         0.05997   -0.02132   -0.00981    0.00759
C1    1    0.767369    0.304457   -0.006439    11.00000    0.02945    0.05397 =
         0.03427   -0.00092    0.00392   -0.00809
C2    1    0.793145    0.322975   -0.054854    11.00000    0.07615    0.08000 =
         0.04021    0.01253    0.01867   -0.01850
AFIX  23
H2A   2    0.823113    0.376829   -0.056114    11.00000   -1.20000
H2B   2    0.836818    0.281448   -0.064051    11.00000   -1.20000
AFIX   0
C2M   1    0.702480    0.321488   -0.085118    11.00000    0.09051    0.15900 =
         0.03179    0.02313    0.01127   -0.01696
AFIX 137
H2M1  2    0.653264    0.349495   -0.071194    11.00000   -1.50000
H2M2  2    0.684082    0.265112   -0.091050    11.00000   -1.50000
H2M3  2    0.712968    0.348919   -0.112177    11.00000   -1.50000
AFIX   0
C3    1    0.685917    0.047663    0.008361    11.00000    0.04269    0.03938 =
         0.04155   -0.01569    0.00048    0.01038
C4    1    0.766834    0.020293   -0.016865    11.00000    0.04374    0.07055 =
         0.04347   -0.02544    0.00919   -0.00094
AFIX  23
H4A   2    0.817968   -0.002212    0.002525    11.00000   -1.20000
H4B   2    0.746841   -0.020872   -0.038805    11.00000   -1.20000
AFIX   0
C4M   1    0.795223    0.098248   -0.037507    11.00000    0.09660    0.08430 =
         0.12968    0.03352    0.07943    0.06405
AFIX 137
H4M1  2    0.743540    0.118856   -0.056630    11.00000   -1.50000
H4M2  2    0.848511    0.087992   -0.054183    11.00000   -1.50000
H4M3  2    0.812056    0.138528   -0.015116    11.00000   -1.50000
AFIX   0
C5    1    0.641587    0.069535    0.158650    11.00000    0.03348    0.03574 =
         0.03635    0.00597    0.00310    0.00247
C6    1    0.711290    0.002924    0.151936    11.00000    0.11465    0.07942 =
         0.03660    0.00173    0.00157    0.06139
AFIX  23
H6A   2    0.673904   -0.044699    0.141881    11.00000   -1.20000
H6B   2    0.744430    0.020800    0.127040    11.00000   -1.20000
AFIX   0
C6M   1    0.775364   -0.025895    0.179669    11.00000    0.12402    0.21643 =
         0.14738   -0.07238   -0.07043    0.13225
AFIX 137
H6M1  2    0.825103    0.014130    0.184560    11.00000   -1.50000
H6M2  2    0.800496   -0.076039    0.168366    11.00000   -1.50000
H6M3  2    0.748553   -0.037393    0.206881    11.00000   -1.50000
AFIX   0
C7    1    0.492013    0.323277    0.084061    11.00000    0.02827    0.02721 =
         0.04152    0.00718   -0.00012   -0.00216
C8    1    0.526911    0.397857    0.058028    11.00000    0.18479    0.03568 =
         0.12553    0.04510    0.09881    0.01944
AFIX  23
H8A   2    0.516460    0.387095    0.026781    11.00000   -1.20000
H8B   2    0.594155    0.405639    0.065089    11.00000   -1.20000
AFIX   0
C8M   1    0.470515    0.480961    0.070327    11.00000    0.08175    0.02267 =
         0.16330    0.00857    0.02989   -0.01629
AFIX 137
H8M1  2    0.407851    0.479693    0.055979    11.00000   -1.50000
H8M2  2    0.503381    0.528791    0.060744    11.00000   -1.50000
H8M3  2    0.466933    0.483590    0.101539    11.00000   -1.50000
AFIX   0
C9    1    0.342403    0.077620    0.147899    11.00000    0.02802    0.02983 =
         0.02830    0.00302    0.00005    0.00045
C10   1    0.257010    0.023799    0.144384    11.00000    0.06868    0.08777 =
         0.03762    0.01893   -0.02636   -0.04893
AFIX  23
H10A  2    0.201684    0.058838    0.145211    11.00000   -1.20000
H10B  2    0.253190   -0.003323    0.115967    11.00000   -1.20000
AFIX   0
C10M  1    0.253258   -0.038638    0.177668    11.00000    0.11625    0.15776 =
         0.12280    0.09288   -0.07181   -0.10738
AFIX 137
H10C  2    0.307542   -0.074003    0.177291    11.00000   -1.50000
H10D  2    0.196859   -0.071002    0.172051    11.00000   -1.50000
H10E  2    0.252864   -0.012656    0.205916    11.00000   -1.50000
AFIX   0
C11   1    0.250879    0.248204    0.196916    11.00000    0.03586    0.07892 =
         0.03044    0.01253    0.00460    0.01936
C12   1    0.260632    0.261017    0.246256    11.00000    0.07472    0.13524 =
         0.03021    0.01573   -0.00563   -0.01513
AFIX  23
H12A  2    0.326313    0.270756    0.256174    11.00000   -1.20000
H12B  2    0.224113    0.308899    0.253934    11.00000   -1.20000
AFIX   0
C12M  1    0.225387    0.184998    0.267956    11.00000    0.22331    0.20131 =
         0.08419    0.10449   -0.00543   -0.02918
AFIX 137
H12C  2    0.257643    0.137148    0.257986    11.00000   -1.50000
H12D  2    0.158722    0.179199    0.260548    11.00000   -1.50000
H12E  2    0.237236    0.189984    0.299223    11.00000   -1.50000
AFIX   0
C13   1    0.144942    0.429341    0.161584    11.00000    0.04395    0.03234 =
         0.03498   -0.00323    0.00300   -0.00427
C14   1    0.222744    0.488701    0.148900    11.00000    0.06993    0.06566 =
         0.12963   -0.02352    0.03755   -0.04063
AFIX  23
H14A  2    0.269269    0.459345    0.133236    11.00000   -1.20000
H14B  2    0.196059    0.532983    0.130359    11.00000   -1.20000
AFIX   0
C14M  1    0.266163    0.522161    0.190671    11.00000    0.23789    0.26368 =
         0.21098   -0.05287   -0.04157   -0.18449
AFIX 137
H14C  2    0.273975    0.478387    0.211922    11.00000   -1.50000
H14D  2    0.226069    0.564325    0.201257    11.00000   -1.50000
H14E  2    0.326714    0.545556    0.186030    11.00000   -1.50000
AFIX   0
C15   1   -0.007704    0.177346    0.082282    11.00000    0.03462    0.03184 =
         0.02517    0.00343   -0.00125    0.00490
C16   1    0.011983    0.101941    0.057194    11.00000    0.05868    0.05096 =
         0.08555   -0.03731    0.01597   -0.00730
AFIX  23
H16A  2   -0.011834    0.110818    0.026906    11.00000   -1.20000
H16B  2    0.080002    0.095882    0.057537    11.00000   -1.20000
AFIX   0
C16M  1   -0.023796    0.029425    0.070666    11.00000    0.12859    0.04758 =
         0.16881   -0.04521    0.07019   -0.01727
AFIX 137
H16C  2   -0.062141    0.039603    0.094585    11.00000   -1.50000
H16D  2    0.027046   -0.007200    0.080192    11.00000   -1.50000
H16E  2   -0.061673    0.004431    0.046778    11.00000   -1.50000
AFIX   0
C17   1   -0.157887    0.421781    0.151839    11.00000    0.04359    0.03333 =
         0.04181   -0.00292    0.00800    0.00628
C18   1   -0.239591    0.481399    0.140127    11.00000    0.04188    0.08357 =
         0.07412    0.01858    0.02903    0.03280
AFIX  23
H18A  2   -0.224455    0.513829    0.114902    11.00000   -1.20000
H18B  2   -0.295424    0.448967    0.131304    11.00000   -1.20000
AFIX   0
C18M  1   -0.262257    0.536775    0.173777    11.00000    0.15084    0.15592 =
         0.16192   -0.03813    0.03640    0.11050
AFIX 137
H18C  2   -0.298470    0.508118    0.194254    11.00000   -1.50000
H18D  2   -0.298560    0.582175    0.161058    11.00000   -1.50000
H18E  2   -0.205077    0.557500    0.188789    11.00000   -1.50000
AFIX   0
C19   1    0.741307    0.256745    0.195700    11.00000    0.03169    0.07038 =
         0.03097   -0.01345    0.00070   -0.01557
C20   1    0.732773    0.286134    0.241578    11.00000    0.07175    0.17708 =
         0.02740   -0.01745    0.01804    0.00057
AFIX  23
H20A  2    0.773659    0.333297    0.248429    11.00000   -1.20000
H20B  2    0.668154    0.301487    0.245950    11.00000   -1.20000
AFIX   0
C20M  1    0.762802    0.213845    0.268640    11.00000    0.17849    0.20212 =
         0.04597    0.02613   -0.02875   -0.05830
AFIX 137
H20C  2    0.708257    0.182502    0.275238    11.00000   -1.50000
H20D  2    0.795994    0.232330    0.295483    11.00000   -1.50000
H20E  2    0.803721    0.179598    0.252834    11.00000   -1.50000
AFIX   0
C21   1    0.499833    0.177268    0.301175    11.00000    0.02261    0.03803 =
         0.02020    0.00173   -0.00108   -0.00510
C22   1    0.508220    0.259990    0.324432    11.00000    0.06474    0.06482 =
         0.03871   -0.02640   -0.01547   -0.01334
AFIX  23
H22A  2    0.574458    0.269211    0.333442    11.00000   -1.20000
H22B  2    0.488958    0.302707    0.303243    11.00000   -1.20000
AFIX   0
C22M  1    0.456488    0.271422    0.361607    11.00000    0.17643    0.07248 =
         0.03496   -0.01872    0.01497    0.01492
AFIX 137
H22C  2    0.395079    0.293134    0.352498    11.00000   -1.50000
H22D  2    0.489417    0.309652    0.381455    11.00000   -1.50000
H22E  2    0.449834    0.219243    0.376115    11.00000   -1.50000
AFIX   0
C23   1    0.277531    0.195742   -0.005336    11.00000    0.04199    0.04375 =
         0.03007    0.00538   -0.00102    0.01381
C24   1    0.278930    0.175771   -0.051220    11.00000    0.04747    0.10681 =
         0.03481   -0.01211   -0.00737    0.03413
AFIX  23
H24A  2    0.300374    0.118878   -0.052825    11.00000   -1.20000
H24B  2    0.327369    0.210038   -0.062700    11.00000   -1.20000
AFIX   0
C24M  1    0.193225    0.183373   -0.082265    11.00000    0.13145    0.16549 =
         0.09126   -0.06700   -0.07998    0.07640
AFIX 137
H24C  2    0.150463    0.138908   -0.077309    11.00000   -1.50000
H24D  2    0.211052    0.180712   -0.111882    11.00000   -1.50000
H24E  2    0.162817    0.235408   -0.077653    11.00000   -1.50000
AFIX   0
C25   1    0.181082    0.455448    0.012913    11.00000    0.01843    0.04318 =
         0.02867    0.00852   -0.00707    0.00969
C26   1    0.255391    0.473153   -0.017387    11.00000    0.04892    0.05096 =
         0.11766    0.03677    0.04284    0.00955
AFIX  23
H26A  2    0.225467    0.504790   -0.041665    11.00000   -1.20000
H26B  2    0.300714    0.509803   -0.001830    11.00000   -1.20000
AFIX   0
C26M  1    0.309496    0.407715   -0.036488    11.00000    0.13824    0.11973 =
         0.12333    0.07964    0.09370    0.09569
AFIX 137
H26C  2    0.270136    0.359832   -0.041811    11.00000   -1.50000
H26D  2    0.362763    0.393504   -0.016552    11.00000   -1.50000
H26E  2    0.331271    0.426651   -0.063698    11.00000   -1.50000
AFIX   0
H1W1  2    0.073550    0.264557   -0.012056    11.00000   -1.50000
H2W1  2   -0.015614    0.277255   -0.031501    11.00000   -1.50000
H1W2  2    0.503512   -0.164183    0.186582    11.00000   -1.50000
H2W2  2    0.545143   -0.105719    0.161955    11.00000   -1.50000
H1W3  2    0.017373    0.582333    0.104982    11.00000   -1.50000
H2W3  2   -0.057699    0.598741    0.075227    11.00000   -1.50000
H1W4  2    0.491209    0.229690   -0.028372    11.00000   -1.50000
H2W4  2    0.585678    0.220037   -0.016497    11.00000   -1.50000
H1W5  2   -0.052220    0.310946    0.278390    11.00000   -1.50000
H2W5  2    0.044528    0.309432    0.282144    11.00000   -1.50000
H1W6  2    0.521901   -0.087706    0.098241    11.00000   -1.50000
H2W6  2    0.433201   -0.068079    0.109576    11.00000   -1.50000
H1W7  2    0.496926    0.426111    0.193028    11.00000   -1.50000
H2W7  2    0.437799    0.399046    0.223315    11.00000   -1.50000
HKLF    4


REM  SR5b in P 21/n
REM wR2 = 0.2986, GooF = S = 1.164, Restrained GooF = 1.149 for all data
REM R1 = 0.1130 for 8163 Fo > 4sig(Fo) and 0.1933 for all 17527 data
REM 767 parameters refined using 653 restraints

END

WGHT      0.0001    752.5652

REM Highest difference peak  4.118,  deepest hole -4.224,  1-sigma level  0.333
Q1    1   0.8770  0.2561  0.0903  11.00000  0.05    4.12
Q2    1   0.3276  0.2029  0.1754  11.00000  0.05    2.86
Q3    1   0.6552  0.2034  0.1763  11.00000  0.05    2.82
Q4    1   0.1967  0.2428  0.0910  11.00000  0.05    2.56
Q5    1   0.1788  0.2170  0.1690  11.00000  0.05    2.45
Q6    1   0.6638 -0.0139  0.2493  11.00000  0.05    2.45
Q7    1   0.3335 -0.0142  0.2499  11.00000  0.05    2.41
Q8    1  -0.0379  0.1192  0.2195  11.00000  0.05    2.33
;

# END of CIF

#===END


#\#CIF_1.1

#  CIF produced by WinGX routine CIF_UPDATE
#  Created on 2023-06-29 at 20:43:31
#  Using CIFtbx version 3.0.4  1 Sep 2006

#  Dictionary name : cif_core.dic
#  Dictionary vers : 2.4.5
#  Request file    : c:\wingx\files\archive.reqdat
#  CIF files read  : shelx project

#------------------ SECTION 1. GLOBAL INFORMATION ---------------------------#

data_global

#------------------ AUDIT DETAILS -------------------------------------------#

_audit_creation_date            2023-06-29
_audit_creation_method          'WinGX routine CIF_UPDATE'
_audit_conform_dict_name        cif_core.dic
_audit_conform_dict_version     2.4.3
_audit_conform_dict_location    ftp://ftp.iucr.org/pub/cif_core.dic
_audit_update_record            ?

#------------------ AUTHOR DETAILS -------------------------------------------#

# Name and address of author for correspondence

_publ_contact_author_name       'Molins, Elies'
_publ_contact_author_address
;
ICMAB-CSIC
Carrer Til·lers, 1
Campus UAB
08193 Bellaterra
Spain
;
_publ_contact_author_email       'elies.molins@icmab.es'
_publ_contact_author_fax         '+34935805729'
_publ_contact_author_phone       '+34935801853'


# Insert blank lines between references

_publ_section_references
;
Blessing, R. H. (1995) Acta Cryst., A51, 33-38.

Blessing, R. H. (1987) Cryst. Rev. 1, 3-58.

Blessing, R. H. (1989) J. Appl. Cryst. 22, 396-397.

Bruker (2012) APEX2 (Version 2012.10-0), SAINT (version 8.27B), SADABS
(version 2012/1), BrukerAXS Inc, Madison, Wisconsin, USA.

ABSCOR: Higashi, T. (1995). ABSCOR. Rigaku Corporation, Tokyo, Japan.

CAD-4 Software: Enraf-Nonius (1989). CAD-4 Software (or CAD-4 EXPRESS).
Enraf-Nonius, Delft, The Netherlands.

Cambridge Structural Database: Allen, F. R. (2002). Acta Cryst. B58, 380-388.

CAMERON: Watkin, D. J., Prout, C. K. & Pearce, L. J. (1996). CAMERON.
Chemical Crystallography Laboratory, Oxford, England.

CrysAlis CCD, CrysAlis RED and associated programs: Oxford Diffraction (2006).
Program name(s). Oxford Diffraction Ltd, Abingdon, England.

CRYSTALS: Betteridge, P. W., Carruthers, J. R., Cooper, R. I., Prout, K. &
Watkin, D. J. (2003). J. Appl. Cryst. 36, 1487.

COLLECT: Nonius (1998). COLLECT. Nonius BV, Delft, The Netherlands.

DENZO/SCALEPACK:  Otwinowski, Z. & Minor, W. (1997). Methods in Enzymology,
Vol. 276, Macromolecular Crystallography, Part A, edited by C. W. Carter Jr
& R. M. Sweet, pp. 307-326. New York: Academic Press.

DIAMOND: Brandenburg, K.(2006). DIAMOND. Crystal Impact GbR, Bonn, Germany.

DIF4 and REDU4: Stoe & Cie (1991). Program name(s). Stoe & Cie, Darmstadt,
Germany.

DIFABS: Walker, N. &  Stuart, D. (1983). Acta Cryst., A39, 158 - 166.

DIRAX: Duisenberg, A. J. M. (1992). J. Appl. Cryst. 25, 92-96.

DIRDIF-2008: Beurskens, P.T., Beurskens, G., de Gelder, R., Garci\'ia-Granda,
S., Gould, R.O. & Smits, J.M.M. (2008) The DIRDIF-2008 program
system, Crystallography Laboratory, Radboud University  Nijmegen,
The Netherlands.

EDMA: Palatinus, L., Prathapa, S. J. & van Smaalen, S. (2012) J. Appl. Cryst.
45, 575-580.

enCIFer: Allen, F. H., Johnson, O., Shields, G. P., Smith, B. R. & Towler,
M. (2004). J. Appl. Cryst. 37, 335-338.

EVALCCD: Duisenberg, A. J. M., Kroon-Batenburg, L. M. J. & Schreurs,
A. M. M. (2003). J. Appl. Cryst. 36, 220-229.

JANA2000: Petricek, V. & Dusek, M. (2000). JANA2000. Institute of Physics,
Czech Academy of Sciences, Prague, Czech Republic.

MERCURY: Macrae, C. F., Bruno, I. J., Chisholm, J. A., Edgington,
P. R., McCabe, P., Pidcock, E., Rodriguez-Monge, L., Taylor, R.,
van de Streek, J. & Wood, P. A. (2008). J. Appl. Cryst. 41, 466-470.

MOGUL: Bruno, I. J., Cole, J. C., Kessler, M., Luo, J., Motherwell,
W. D. S., Purkis, L. H., Smith, B. R., Taylor, R., Cooper, R. I., Harris,
S. E. & Orpen, A. G. (2004). J. Chem. Inf. Comput. Sci. 44, 2133-2144.

ORTEPII: Johnson, C. K. (1976). ORTEPII. Report ORNL-5138. Oak Ridge
National Laboratory, Tennessee, USA.

ORTEPIII:  Burnett, M. N. & Johnson, C. K. (1996). ORTEPIII.
Report ORNL-6895. Oak Ridge National Laboratory, Tennessee, USA.

ORTEP-3: Farrugia, L. J. (2012). J. Appl. Cryst. 45, 849-854.

PARST: Nardelli, M. (1995). J. Appl. Cryst. 28, 659.

PLATON: Spek, A. L. (2009). Acta. Cryst. D65, 148-155.

PROCESS: Rigaku (1996). PROCESS. Rigaku Corporation, Tokyo, Japan.

PROCESS-AUTO: Rigaku (1998). PROCESS-AUTO. Rigaku Corporation, Tokyo, Japan.

PublCIF: Westrip, S. P. (2010). J. Appl. Cryst. 43, 920-925.

SCHAKAL: Keller, E. (1999) University of Freiburg, Germany.

SHELX: Sheldrick, G. M. (2015). Acta Cryst. C71, 3-8.

SHELXD: Schneider, T. R. & Sheldrick, G. M. (2002) Acta Cryst. D58, 1772-1779.

SHELXT: Sheldrick, G. M. (2015). Acta Cryst. A71, 3-8.

SIR92: Altomare, A., Cascarano, G., Giacovazzo, C., Guagliardi, A., Burla,
M. C., Polidori, G. & Camalli, M. (1994). J. Appl. Cryst. 27, 435.

SIR97: Altomare, A., Burla, M. C., Camalli, M., Cascarano, G. L.,
Giacovazzo, C., Guagliardi, A., Moliterni, A. G. G., Polidori, G. &
Spagna, R. (1999). J. Appl. Cryst. 32, 115-119.

SIR2002: Burla, M. C., Camalli, M., Carrozzini, B., Cascarano, G. L.,
Giacovazzo, C., Polidori, G. & Spagna, R. (2003). J. Appl. Cryst. 36, 1103.

SIR2004: Burla, M. C., Caliandro, R., Camalli, M., Carrozzini, B.,
Cascarano, G. L., De Caro, L., Giacovazzo, C., Polidori, G. & Spagna, R.
(2005). J. Appl. Cryst. 38, 381-388.

SIR2008 & IL MILIONE: Burla, M. C., Caliandro, R., Camalli, M., Carrozzini, B.,
Cascarano, G. L., De Caro, L., Giacovazzo, C., Polidori, G., Siliqi, D.,
& Spagna, R. (2007). J. Appl. Cryst. 40, 609-613.

SIR2011: Burla, M. C., Caliandro, R., Camalli, M., Carrozzini, B.,
Cascarano, G. L., Giacovazzo, C., Mallamo, M., Mazzone, A., Polidori, G.
& Spagna, R. (2012). J. Appl. Cryst. 45, 357-361.

SUPERFLIP: Palatinus, L. & Chapuis, G. (2007) J. Appl. Cryst. 40, 786-790.

TEXSAN: Molecular Structure Corporation & Rigaku (2000). TEXSAN. MSC,
The Woodlands, Texas, USA, and Rigaku Corporation, Tokyo, Japan.

WinGX: Farrugia, L. J. (2012). J. Appl. Cryst. 45, 849-854.

X-AREA, X-RED, X-RED32, X-SHAPE:  Stoe & Cie (2002). Program name(s).
Stoe & Cie GmbH, Darmstadt, Germany.

XCAD4: Harms, K. & Wocadlo, S. (1995). XCAD4. University of Marburg, Germany.

XSCANS: Siemens (1994). XSCANS. Siemens Analytical X-ray Instruments Inc.,
Madison, Wisconsin, USA.

;

#------------------  SECTION 2. COMPOUND(S) DETAILS -------------------------#

data_shelx

_audit_creation_date                    2023-06-29T20:43:31-00:00
_audit_creation_method                  'WinGX routine CIF_UPDATE'
_audit_conform_dict_name                cif_core.dic
_audit_conform_dict_version             2.4.5
_audit_conform_dict_location            ftp://ftp.iucr.org/pub/cif_core.dic
_publ_requested_category                FM

#----------------------------------------------------------------------------#
#                   CHEMICAL INFORMATION                                     #
#----------------------------------------------------------------------------#

_chemical_formula_sum                   'C9 H19 Gd O8'
_chemical_formula_weight                412.49

#----------------------------------------------------------------------------#
#                   UNIT CELL INFORMATION                                    #
#----------------------------------------------------------------------------#

_symmetry_cell_setting                  monoclinic
_symmetry_space_group_name_H-M          'P 21/c'
_symmetry_space_group_name_Hall         '-P 2ybc'
_symmetry_Int_Tables_number             14
loop_
    _symmetry_equiv_pos_as_xyz
'x, y, z'
'-x, y+1/2, -z+1/2'
'-x, -y, -z'
'x, -y-1/2, z-1/2'

_cell_length_a                          12.498(5)
_cell_length_b                          14.228(6)
_cell_length_c                          8.966(4)
_cell_angle_alpha                       90
_cell_angle_beta                        97.378(7)
_cell_angle_gamma                       90
_cell_volume                            1581.1(11)
_cell_formula_units_Z                   4
_cell_measurement_temperature           294(2)
_cell_measurement_reflns_used           7176
_cell_measurement_theta_min             2.18
_cell_measurement_theta_max             27.21
_cell_measurement_wavelength            0.71073

#----------------------------------------------------------------------------#
#                   CRYSTAL INFORMATION                                      #
#----------------------------------------------------------------------------#

_exptl_crystal_size_max                 0.16
_exptl_crystal_size_mid                 0.15
_exptl_crystal_size_min                 0.07
_exptl_crystal_description              'prism'
_exptl_crystal_density_diffrn           1.733
_exptl_crystal_density_method           'not measured'
_exptl_crystal_F_000                    804

#----------------------------------------------------------------------------#
#                   ABSORPTION CORRECTION                                    #
#----------------------------------------------------------------------------#

_exptl_absorpt_coefficient_mu           4.219
_exptl_absorpt_correction_type          multi-scan
_exptl_absorpt_process_details
;
        SADABS - Bruker Nonius area detector scaling and absorption correction -
;
_exptl_absorpt_correction_T_min         0.592
_exptl_absorpt_correction_T_max         1

#----------------------------------------------------------------------------#
#                   DATA COLLECTION                                          #
#----------------------------------------------------------------------------#

_diffrn_source                          'sealed x-ray tube'
_diffrn_ambient_temperature             294(2)
_diffrn_radiation_wavelength            0.71073
_diffrn_radiation_type                  MoK\a
_diffrn_radiation_monochromator         graphite
_diffrn_radiation_probe                 x-ray
_diffrn_detector                        'APEX-II CCD'
_diffrn_orient_matrix_ub_11             -0.02958
_diffrn_orient_matrix_ub_12             -0.067805
_diffrn_orient_matrix_ub_13             -0.003506
_diffrn_orient_matrix_ub_21             0.031581
_diffrn_orient_matrix_ub_22             -0.00606
_diffrn_orient_matrix_ub_23             0.079393
_diffrn_orient_matrix_ub_31             -0.103809
_diffrn_orient_matrix_ub_32             0.017477
_diffrn_orient_matrix_ub_33             0.013927
_diffrn_measurement_device              '\k-geometry diffractometer'
_diffrn_measurement_device_type         'Bruker APEX-II'
_diffrn_measurement_method              '\f or \w oscillation scans'
_diffrn_standards_number                0
_diffrn_standards_interval_time         .
_diffrn_standards_interval_count        .
_diffrn_standards_decay_%               ?
_diffrn_reflns_av_R_equivalents         0.117
_diffrn_reflns_av_unetI/netI            0.0885
_diffrn_reflns_number                   3963
_diffrn_reflns_limit_h_min              -12
_diffrn_reflns_limit_h_max              11
_diffrn_reflns_limit_k_min              0
_diffrn_reflns_limit_k_max              19
_diffrn_reflns_limit_l_min              0
_diffrn_reflns_limit_l_max              16
_diffrn_reflns_theta_min                1.643
_diffrn_reflns_theta_max                28.444
_diffrn_reflns_theta_full               25.242
_diffrn_measured_fraction_theta_full
                                        1
_diffrn_measured_fraction_theta_max
                                        0.995
_diffrn_reflns_Laue_measured_fraction_full
                                        1
_diffrn_reflns_Laue_measured_fraction_max
                                        0.995
_diffrn_reflns_point_group_measured_fraction_full
                                        1
_diffrn_reflns_point_group_measured_fraction_max
                                        0.995
_reflns_Friedel_coverage                0
_reflns_number_total                    3963
_reflns_number_gt                       2728
_reflns_threshold_expression            'I > 2\s(I)'
_diffrn_reflns_reduction_process
;
        Scaled and merged with Sortav
        R.H. Blessing, (1987) Cryst. Rev. 1, 3-58
        R.H. Blessing, (1989) J. Appl. Cryst. 22, 396-397
;

#----------------------------------------------------------------------------#
#                   COMPUTER PROGRAMS USED                                   #
#----------------------------------------------------------------------------#

_computing_data_collection              'Bruker APEX2 software'
_computing_cell_refinement              'SAINT V6.45A integration software'
_computing_data_reduction               'SORTAV (Blessing, 1995)'
_computing_structure_solution           'SHELXT-2018/2 (Sheldrick, 2015)'
_computing_structure_refinement         'SHELXL-2018/3 (Sheldrick, 2018)'
_computing_molecular_graphics           'Ortep for Windows (Farrugia, 2012)'
_computing_publication_material
                                   'WinGX publication routines (Farrugia, 2012)'

#----------------------------------------------------------------------------#
#                   STRUCTURE SOLUTION                                       #
#----------------------------------------------------------------------------#

_atom_sites_solution_primary            dual
_atom_sites_solution_secondary          dual
_atom_sites_solution_hydrogens          geom

#----------------------------------------------------------------------------#
#                   REFINEMENT INFORMATION                                   #
#----------------------------------------------------------------------------#

_shelx_SHELXL_version_number            2018/3
_refine_ls_structure_factor_coef        Fsqd
_refine_ls_matrix_type                  full
_refine_ls_weighting_scheme             calc
_refine_ls_weighting_details
              'w=1/[\s^2^(Fo^2^)+(0.1541P)^2^+8.9175P] where P=(Fo^2^+2Fc^2^)/3'
_refine_ls_hydrogen_treatment           constr
_refine_ls_extinction_method            none
_refine_ls_number_reflns                3963
_refine_ls_number_parameters            166
_refine_ls_number_restraints            29
_refine_ls_number_constraints           0
_refine_ls_R_factor_all                 0.1196
_refine_ls_R_factor_gt                  0.0815
_refine_ls_wR_factor_ref                0.2521
_refine_ls_wR_factor_gt                 0.2356
_refine_ls_goodness_of_fit_ref          1.086
_refine_ls_restrained_S_all             1.089
_refine_ls_shift/su_max                 0.763
_refine_ls_shift/su_mean                0.032
_refine_diff_density_max                7.06
_refine_diff_density_min                -3.035
_refine_diff_density_rms                0.416

#----------------------------------------------------------------------------#
#                   CONSTRAINTS AND RESTRAINTS                               #
#----------------------------------------------------------------------------#


#----------------------------------------------------------------------------#
#                   ATOMIC TYPES, COORDINATES AND THERMAL PARAMETERS         #
#----------------------------------------------------------------------------#

loop_
    _atom_type_symbol
    _atom_type_description
    _atom_type_scat_dispersion_real
    _atom_type_scat_dispersion_imag
    _atom_type_scat_source
C C 0.0033 0.0016 'International Tables Vol C Tables 4.2.6.8 and 6.1.1.4'
H H 0 0 'International Tables Vol C Tables 4.2.6.8 and 6.1.1.4'
Gd Gd -0.1653 3.9035 'International Tables Vol C Tables 4.2.6.8 and 6.1.1.4'
O O 0.0106 0.006 'International Tables Vol C Tables 4.2.6.8 and 6.1.1.4'

loop_
    _atom_site_label
    _atom_site_type_symbol
    _atom_site_fract_x
    _atom_site_fract_y
    _atom_site_fract_z
    _atom_site_U_iso_or_equiv
    _atom_site_adp_type
    _atom_site_occupancy
    _atom_site_site_symmetry_order
    _atom_site_calc_flag
    _atom_site_refinement_flags_posn
    _atom_site_refinement_flags_adp
    _atom_site_refinement_flags_occupancy
    _atom_site_disorder_assembly
    _atom_site_disorder_group
Gd1 Gd 0.61111(5) 0.60849(4) 0.54020(6) 0.0297(2) Uani 1 1 d . . . . .
O1 O 0.8047(11) 0.5971(9) 0.5329(14) 0.064(3) Uani 1 1 d . . . . .
O2 O 0.7075(9) 0.6372(7) 0.3200(10) 0.043(2) Uani 1 1 d . . . . .
O3 O 0.5678(8) 0.4639(6) 0.4089(9) 0.0349(19) Uani 1 1 d . . . . .
O4 O 0.5365(9) 0.3215(7) 0.3276(12) 0.051(3) Uani 1 1 d . . . . .
O5 O 0.6642(9) 0.4809(6) 0.7164(9) 0.043(2) Uani 1 1 d . . . . .
O6 O 0.6820(11) 0.6229(7) 0.8121(11) 0.051(3) Uani 1 1 d . . . . .
O7 O 0.6598(10) 0.7640(8) 0.5527(11) 0.064(4) Uani 1 1 d . . . . .
O8 O 0.4755(9) 0.6617(7) 0.3421(11) 0.048(3) Uani 1 1 d . . . . .
C1 C 0.7964(14) 0.6272(12) 0.3965(17) 0.049(4) Uani 1 1 d D . . . .
C2 C 0.899(2) 0.647(3) 0.333(3) 0.124(11) Uani 1 1 d . U . . .
H2A H 0.886847 0.64564 0.224222 0.149 Uiso 1 1 calc R U . . .
H2B H 0.952957 0.599949 0.367007 0.149 Uiso 1 1 calc R U . . .
C3 C 0.944(5) 0.753(5) 0.391(10) 0.40(6) Uani 1 1 d D U . . .
H3A H 0.982832 0.747838 0.490058 0.603 Uiso 1 1 calc R U . . .
H3B H 0.884003 0.794547 0.39229 0.603 Uiso 1 1 calc R U . . .
H3C H 0.991199 0.776585 0.323159 0.603 Uiso 1 1 calc R U . . .
C4 C 0.6011(13) 0.3875(8) 0.3603(15) 0.038(3) Uani 1 1 d . . . . .
C5 C 0.7213(16) 0.3766(15) 0.352(4) 0.096(10) Uani 1 1 d . . . . .
H5A H 0.741494 0.424054 0.282875 0.115 Uiso 1 1 calc R U . . .
H5B H 0.759089 0.391429 0.450275 0.115 Uiso 1 1 calc R U . . .
C6 C 0.763(3) 0.286(3) 0.305(6) 0.18(2) Uani 1 1 d . . . . .
H6A H 0.750003 0.238781 0.377395 0.269 Uiso 1 1 calc R U . . .
H6B H 0.838533 0.291334 0.300293 0.269 Uiso 1 1 calc R U . . .
H6C H 0.726 0.269295 0.208396 0.269 Uiso 1 1 calc R U . . .
C7 C 0.6957(16) 0.5362(12) 0.8250(15) 0.084(8) Uani 1 1 d D . . . .
C8 C 0.761(4) 0.496(3) 0.961(2) 0.32(3) Uani 1 1 d D U . . .
H8A H 0.718114 0.446192 0.999382 0.385 Uiso 1 1 calc R U . . .
H8B H 0.77068 0.544259 1.037141 0.385 Uiso 1 1 calc R U . . .
C9 C 0.872(6) 0.455(10) 0.944(9) 0.69(11) Uani 1 1 d D U . . .
H9A H 0.925915 0.48793 1.008785 1.036 Uiso 1 1 calc R U . . .
H9B H 0.885102 0.460963 0.841611 1.036 Uiso 1 1 calc R U . . .
H9C H 0.873161 0.389357 0.971335 1.036 Uiso 1 1 calc R U . . .

loop_
    _atom_site_aniso_label
    _atom_site_aniso_U_11
    _atom_site_aniso_U_22
    _atom_site_aniso_U_33
    _atom_site_aniso_U_23
    _atom_site_aniso_U_13
    _atom_site_aniso_U_12
Gd1 0.0536(4) 0.0193(3) 0.0169(3) -0.00029(19) 0.0075(2) -0.0035(3)
O1 0.063(8) 0.088(10) 0.043(7) 0.009(6) 0.008(5) -0.005(6)
O2 0.061(6) 0.044(5) 0.026(4) 0.007(4) 0.010(4) -0.007(5)
O3 0.060(6) 0.026(4) 0.022(4) -0.008(3) 0.015(4) -0.006(4)
O4 0.072(7) 0.028(5) 0.056(6) -0.023(5) 0.020(5) -0.008(5)
O5 0.082(7) 0.022(4) 0.024(4) -0.002(3) 0.001(4) 0.000(4)
O6 0.096(9) 0.030(5) 0.028(5) -0.009(4) 0.005(5) 0.002(5)
O7 0.088(8) 0.060(7) 0.037(5) 0.035(5) -0.017(5) -0.041(6)
O8 0.068(7) 0.036(5) 0.035(5) 0.015(4) -0.009(4) -0.012(5)
C1 0.056(9) 0.057(9) 0.037(7) 0.000(6) 0.016(7) -0.014(7)
C2 0.081(17) 0.20(3) 0.093(19) 0.05(2) 0.027(14) -0.03(2)
C3 0.27(8) 0.50(12) 0.48(13) 0.00(10) 0.21(9) -0.16(8)
C4 0.062(9) 0.024(6) 0.032(6) -0.008(5) 0.019(6) -0.006(6)
C5 0.039(10) 0.072(14) 0.18(3) -0.053(16) 0.022(13) -0.001(9)
C6 0.12(3) 0.13(3) 0.29(6) -0.10(4) 0.05(3) 0.00(2)
C7 0.18(2) 0.045(9) 0.023(7) 0.012(7) -0.023(10) 0.005(12)
C8 0.77(9) 0.11(2) 0.041(14) 0.000(15) -0.11(3) 0.08(4)
C9 0.42(12) 0.87(18) 0.81(19) 0.16(14) 0.17(11) 0.51(13)


#----------------------------------------------------------------------------#
#                   MOLECULAR GEOMETRY                                       #
#----------------------------------------------------------------------------#

_geom_special_details
;
 All esds (except the esd in the dihedral angle between two l.s. planes)
 are estimated using the full covariance matrix.  The cell esds are taken
 into account individually in the estimation of esds in distances, angles
 and torsion angles; correlations between esds in cell parameters are only
 used when they are defined by crystal symmetry.  An approximate (isotropic)
 treatment of cell esds is used for estimating esds involving l.s. planes.
;
loop_
    _geom_bond_atom_site_label_1
    _geom_bond_atom_site_label_2
    _geom_bond_distance
    _geom_bond_site_symmetry_2
    _geom_bond_publ_flag
Gd1 O7 2.293(11) . ?
Gd1 O3 2.398(8) . ?
Gd1 O8 2.414(9) . ?
Gd1 O1 2.434(13) . ?
Gd1 O5 2.441(9) . ?
Gd1 O2 2.476(9) . ?
Gd1 O6 2.493(10) . ?
Gd1 O4 2.522(10) 3_666 ?
Gd1 O3 2.556(9) 3_666 ?
Gd1 C1 2.804(15) . ?
Gd1 C7 2.828(13) . ?
Gd1 C4 2.906(15) 3_666 ?
O1 C1 1.288(19) . ?
O2 C1 1.24(2) . ?
O3 C4 1.261(14) . ?
O4 C4 1.249(16) . ?
O5 C7 1.274(18) . ?
O6 C7 1.248(19) . ?
C1 C2 1.50(3) . ?
C2 C3 1.66(6) . ?
C4 C5 1.52(2) . ?
C5 C6 1.47(3) . ?
C7 C8 1.493(17) . ?
C8 C9 1.53(2) . ?

loop_
    _geom_angle_atom_site_label_1
    _geom_angle_atom_site_label_2
    _geom_angle_atom_site_label_3
    _geom_angle
    _geom_angle_site_symmetry_1
    _geom_angle_site_symmetry_3
    _geom_angle_publ_flag
O7 Gd1 O3 153.3(3) . . ?
O7 Gd1 O8 83.7(3) . . ?
O3 Gd1 O8 79.3(3) . . ?
O7 Gd1 O1 78.9(5) . . ?
O3 Gd1 O1 95.3(4) . . ?
O8 Gd1 O1 127.4(4) . . ?
O7 Gd1 O5 129.6(3) . . ?
O3 Gd1 O5 72.8(3) . . ?
O8 Gd1 O5 144.7(3) . . ?
O1 Gd1 O5 77.3(4) . . ?
O7 Gd1 O2 74.1(4) . . ?
O3 Gd1 O2 81.5(3) . . ?
O8 Gd1 O2 74.3(4) . . ?
O1 Gd1 O2 53.3(4) . . ?
O5 Gd1 O2 121.3(4) . . ?
O7 Gd1 O6 79.3(3) . . ?
O3 Gd1 O6 125.4(3) . . ?
O8 Gd1 O6 145.2(4) . . ?
O1 Gd1 O6 78.6(4) . . ?
O5 Gd1 O6 52.8(3) . . ?
O2 Gd1 O6 128.2(4) . . ?
O7 Gd1 O4 78.6(4) . 3_666 ?
O3 Gd1 O4 115.9(3) . 3_666 ?
O8 Gd1 O4 74.6(4) . 3_666 ?
O1 Gd1 O4 145.9(4) . 3_666 ?
O5 Gd1 O4 98.3(4) . 3_666 ?
O2 Gd1 O4 140.4(4) . 3_666 ?
O6 Gd1 O4 72.4(4) . 3_666 ?
O7 Gd1 O3 127.8(4) . 3_666 ?
O3 Gd1 O3 66.1(3) . 3_666 ?
O8 Gd1 O3 73.1(3) . 3_666 ?
O1 Gd1 O3 150.9(4) . 3_666 ?
O5 Gd1 O3 75.9(3) . 3_666 ?
O2 Gd1 O3 137.4(3) . 3_666 ?
O6 Gd1 O3 93.9(3) . 3_666 ?
O4 Gd1 O3 50.6(3) 3_666 3_666 ?
O7 Gd1 C1 72.6(5) . . ?
O3 Gd1 C1 90.2(4) . . ?
O8 Gd1 C1 100.1(4) . . ?
O1 Gd1 C1 27.3(4) . . ?
O5 Gd1 C1 101.3(4) . . ?
O2 Gd1 C1 26.2(4) . . ?
O6 Gd1 C1 103.3(5) . . ?
O4 Gd1 C1 151.1(4) 3_666 . ?
O3 Gd1 C1 156.0(4) 3_666 . ?
O7 Gd1 C7 103.9(4) . . ?
O3 Gd1 C7 99.5(4) . . ?
O8 Gd1 C7 157.5(5) . . ?
O1 Gd1 C7 75.1(5) . . ?
O5 Gd1 C7 26.7(4) . . ?
O2 Gd1 C7 128.0(5) . . ?
O6 Gd1 C7 26.2(4) . . ?
O4 Gd1 C7 86.0(5) 3_666 . ?
O3 Gd1 C7 85.8(5) 3_666 . ?
C1 Gd1 C7 102.4(5) . . ?
O7 Gd1 C4 102.3(4) . 3_666 ?
O3 Gd1 C4 90.6(3) . 3_666 ?
O8 Gd1 C4 68.7(4) . 3_666 ?
O1 Gd1 C4 163.6(4) . 3_666 ?
O5 Gd1 C4 89.9(4) . 3_666 ?
O2 Gd1 C4 143.0(4) . 3_666 ?
O6 Gd1 C4 85.5(4) . 3_666 ?
O4 Gd1 C4 25.4(3) 3_666 3_666 ?
O3 Gd1 C4 25.7(3) 3_666 3_666 ?
C1 Gd1 C4 168.5(5) . 3_666 ?
C7 Gd1 C4 88.9(5) . 3_666 ?
C1 O1 Gd1 92.6(10) . . ?
C1 O2 Gd1 91.9(8) . . ?
C4 O3 Gd1 147.7(10) . . ?
C4 O3 Gd1 92.9(8) . 3_666 ?
Gd1 O3 Gd1 113.9(3) . 3_666 ?
C4 O4 Gd1 94.7(8) . 3_666 ?
C7 O5 Gd1 93.8(8) . . ?
C7 O6 Gd1 92.1(8) . . ?
O2 C1 O1 121.5(14) . . ?
O2 C1 C2 121.5(16) . . ?
O1 C1 C2 117.1(18) . . ?
O2 C1 Gd1 61.9(8) . . ?
O1 C1 Gd1 60.1(9) . . ?
C2 C1 Gd1 172.7(17) . . ?
C1 C2 C3 109(3) . . ?
O4 C4 O3 119.8(14) . . ?
O4 C4 C5 121.6(13) . . ?
O3 C4 C5 118.5(13) . . ?
O4 C4 Gd1 59.9(8) . 3_666 ?
O3 C4 Gd1 61.5(7) . 3_666 ?
C5 C4 Gd1 164.4(16) . 3_666 ?
C6 C5 C4 119(2) . . ?
O6 C7 O5 120.9(12) . . ?
O6 C7 C8 121(2) . . ?
O5 C7 C8 117.8(19) . . ?
O6 C7 Gd1 61.7(7) . . ?
O5 C7 Gd1 59.5(6) . . ?
C8 C7 Gd1 168.4(16) . . ?
C7 C8 C9 118(2) . . ?

_iucr_refine_instructions_details
;
TITL Sr6b in P2(1)/c
    shelx.res
    created by SHELXL-2018/3 at 20:43:24 on 29-Jun-2023
CELL  0.71073  12.4979  14.2281   8.9658   90.000   97.378   90.000
ZERR     4.00   0.0051   0.0058   0.0036    0.000    0.007    0.000
LATT   1
SYMM  - X, 1/2 + Y, 1/2 - Z
SFAC  C    H    GD   O
UNIT  36 76 4 32
MERG   2
flat o5 o6 c7 c8
dfix 1.5 c7 c8 c8 c9
dfix 2.6 c1 c3 c7 c9
isor c2 c3 c8 c9
FMAP   2
PLAN   20
ACTA
L.S.  4
TEMP    21.00
WGHT    0.154100    8.917500
FVAR       0.33541
GD1   3    0.611110    0.608492    0.540202    11.00000    0.05360    0.01932 =
         0.01694   -0.00029    0.00750   -0.00350
O1    4    0.804703    0.597140    0.532938    11.00000    0.06270    0.08814 =
         0.04281    0.00938    0.00784   -0.00476
O2    4    0.707522    0.637185    0.319952    11.00000    0.06081    0.04366 =
         0.02554    0.00670    0.01044   -0.00703
O3    4    0.567840    0.463853    0.408871    11.00000    0.05956    0.02572 =
         0.02185   -0.00787    0.01460   -0.00614
O4    4    0.536471    0.321493    0.327554    11.00000    0.07238    0.02755 =
         0.05575   -0.02266    0.01956   -0.00768
O5    4    0.664182    0.480917    0.716374    11.00000    0.08230    0.02151 =
         0.02436   -0.00167    0.00067   -0.00029
O6    4    0.682009    0.622864    0.812053    11.00000    0.09579    0.03018 =
         0.02768   -0.00871    0.00500    0.00173
O7    4    0.659792    0.763965    0.552662    11.00000    0.08844    0.06010 =
         0.03653    0.03489   -0.01688   -0.04075
O8    4    0.475459    0.661708    0.342124    11.00000    0.06807    0.03641 =
         0.03517    0.01507   -0.00906   -0.01227
C1    1    0.796448    0.627159    0.396458    11.00000    0.05577    0.05694 =
         0.03691    0.00040    0.01643   -0.01357
C2    1    0.899453    0.647307    0.333222    11.00000    0.08109    0.20243 =
         0.09347    0.05247    0.02697   -0.02569
AFIX  23
H2A   2    0.886847    0.645640    0.224222    11.00000   -1.20000
H2B   2    0.952957    0.599949    0.367007    11.00000   -1.20000
AFIX   0
C3    1    0.944068    0.752660    0.390737    11.00000    0.26574    0.50187 =
         0.47985    0.00417    0.20906   -0.16079
AFIX 137
H3A   2    0.982832    0.747838    0.490058    11.00000   -1.50000
H3B   2    0.884003    0.794547    0.392290    11.00000   -1.50000
H3C   2    0.991199    0.776585    0.323159    11.00000   -1.50000
AFIX   0
C4    1    0.601149    0.387505    0.360287    11.00000    0.06177    0.02422 =
         0.03152   -0.00779    0.01948   -0.00573
C5    1    0.721272    0.376613    0.351750    11.00000    0.03898    0.07239 =
         0.17941   -0.05304    0.02217   -0.00118
AFIX  23
H5A   2    0.741494    0.424054    0.282875    11.00000   -1.20000
H5B   2    0.759089    0.391429    0.450275    11.00000   -1.20000
AFIX   0
C6    1    0.762507    0.286212    0.305469    11.00000    0.12198    0.13480 =
         0.28814   -0.09847    0.05251    0.00484
AFIX 137
H6A   2    0.750003    0.238781    0.377395    11.00000   -1.50000
H6B   2    0.838533    0.291334    0.300293    11.00000   -1.50000
H6C   2    0.726000    0.269295    0.208396    11.00000   -1.50000
AFIX   0
C7    1    0.695688    0.536227    0.824959    11.00000    0.17551    0.04462 =
         0.02337    0.01151   -0.02314    0.00487
C8    1    0.760666    0.495517    0.960984    11.00000    0.76648    0.11288 =
         0.04084    0.00043   -0.11424    0.08105
AFIX  23
H8A   2    0.718114    0.446192    0.999382    11.00000   -1.20000
H8B   2    0.770680    0.544259    1.037141    11.00000   -1.20000
AFIX   0
C9    1    0.871509    0.454644    0.944111    11.00000    0.41663    0.87152 =
         0.80900    0.16061    0.17173    0.51457
AFIX 137
H9A   2    0.925915    0.487930    1.008785    11.00000   -1.50000
H9B   2    0.885102    0.460963    0.841611    11.00000   -1.50000
H9C   2    0.873161    0.389357    0.971335    11.00000   -1.50000
AFIX   0
HKLF    4


REM  Sr6b in P2(1)/c
REM wR2 = 0.2521, GooF = S = 1.086, Restrained GooF = 1.089 for all data
REM R1 = 0.0815 for 2728 Fo > 4sig(Fo) and 0.1196 for all 3963 data
REM 166 parameters refined using 29 restraints

END

WGHT      0.1539      9.1024

REM Highest difference peak  7.060,  deepest hole -3.035,  1-sigma level  0.416
Q1    1   0.6831  0.4850  0.5022  11.00000  0.05    7.06
Q2    1   0.6833  0.7238  0.5011  11.00000  0.05    5.42
Q3    1   0.4625  0.5119  0.4281  11.00000  0.05    3.26
Q4    1   0.4596  0.2729  0.4191  11.00000  0.05    2.76
Q5    1   0.6259  0.7730  0.5367  11.00000  0.05    2.44
Q6    1   0.5000  0.5000  1.0000  10.50000  0.05    2.12
Q7    1   0.7202  0.6085  0.4782  11.00000  0.05    1.77
Q8    1   0.6501  0.4983  0.9938  11.00000  0.05    1.60
Q9    1   0.6273  0.4442  0.5425  11.00000  0.05    1.34
Q10   1   0.5718  0.4914  0.4779  11.00000  0.05    1.27
Q11   1   0.7694  0.7653  0.4967  11.00000  0.05    1.21
Q12   1   0.6012  0.4511  0.5215  11.00000  0.05    1.17
Q13   1   0.8802  0.4749  0.4910  11.00000  0.05    1.17
Q14   1   0.7682  0.7579  0.2947  11.00000  0.05    1.13
Q15   1   0.5414  0.7800  0.4946  11.00000  0.05    1.10
Q16   1   0.6223  0.4913  0.4139  11.00000  0.05    1.06
Q17   1   0.6594  0.8586  0.5261  11.00000  0.05    0.99
Q18   1   0.8806  0.7221  0.4923  11.00000  0.05    0.99
Q19   1   0.6110  0.3501  1.0018  11.00000  0.05    0.96
Q20   1   0.5435  0.2256  0.4857  11.00000  0.05    0.94
;

# END of CIF

#===END

#\#CIF_1.1

#  CIF produced by WinGX routine CIF_UPDATE
#  Created on 2023-06-29 at 20:06:06
#  Using CIFtbx version 3.0.4  1 Sep 2006

#  Dictionary name : cif_core.dic
#  Dictionary vers : 2.4.5
#  Request file    : c:\wingx\files\archive.reqdat
#  CIF files read  : shelx project

#------------------ SECTION 1. GLOBAL INFORMATION ---------------------------#

data_global

#------------------ AUDIT DETAILS -------------------------------------------#

_audit_creation_date            2023-06-29
_audit_creation_method          'WinGX routine CIF_UPDATE'
_audit_conform_dict_name        cif_core.dic
_audit_conform_dict_version     2.4.3
_audit_conform_dict_location    ftp://ftp.iucr.org/pub/cif_core.dic
_audit_update_record            ?

#------------------ AUTHOR DETAILS -------------------------------------------#

# Name and address of author for correspondence

_publ_contact_author_name       'Molins, Elies'
_publ_contact_author_address
;
ICMAB-CSIC
Carrer Til·lers, 1
Campus UAB
08193 Bellaterra
Spain
;
_publ_contact_author_email       'elies.molins@icmab.es'
_publ_contact_author_fax         '+34935805729'
_publ_contact_author_phone       '+34935801853'


# Insert blank lines between references

_publ_section_references
;
Blessing, R. H. (1995) Acta Cryst., A51, 33-38.

Blessing, R. H. (1987) Cryst. Rev. 1, 3-58.

Blessing, R. H. (1989) J. Appl. Cryst. 22, 396-397.

Bruker (2012) APEX2 (Version 2012.10-0), SAINT (version 8.27B), SADABS
(version 2012/1), BrukerAXS Inc, Madison, Wisconsin, USA.

ABSCOR: Higashi, T. (1995). ABSCOR. Rigaku Corporation, Tokyo, Japan.

CAD-4 Software: Enraf-Nonius (1989). CAD-4 Software (or CAD-4 EXPRESS).
Enraf-Nonius, Delft, The Netherlands.

Cambridge Structural Database: Allen, F. R. (2002). Acta Cryst. B58, 380-388.

CAMERON: Watkin, D. J., Prout, C. K. & Pearce, L. J. (1996). CAMERON.
Chemical Crystallography Laboratory, Oxford, England.

CrysAlis CCD, CrysAlis RED and associated programs: Oxford Diffraction (2006).
Program name(s). Oxford Diffraction Ltd, Abingdon, England.

CRYSTALS: Betteridge, P. W., Carruthers, J. R., Cooper, R. I., Prout, K. &
Watkin, D. J. (2003). J. Appl. Cryst. 36, 1487.

COLLECT: Nonius (1998). COLLECT. Nonius BV, Delft, The Netherlands.

DENZO/SCALEPACK:  Otwinowski, Z. & Minor, W. (1997). Methods in Enzymology,
Vol. 276, Macromolecular Crystallography, Part A, edited by C. W. Carter Jr
& R. M. Sweet, pp. 307-326. New York: Academic Press.

DIAMOND: Brandenburg, K.(2006). DIAMOND. Crystal Impact GbR, Bonn, Germany.

DIF4 and REDU4: Stoe & Cie (1991). Program name(s). Stoe & Cie, Darmstadt,
Germany.

DIFABS: Walker, N. &  Stuart, D. (1983). Acta Cryst., A39, 158 - 166.

DIRAX: Duisenberg, A. J. M. (1992). J. Appl. Cryst. 25, 92-96.

DIRDIF-2008: Beurskens, P.T., Beurskens, G., de Gelder, R., Garci\'ia-Granda,
S., Gould, R.O. & Smits, J.M.M. (2008) The DIRDIF-2008 program
system, Crystallography Laboratory, Radboud University  Nijmegen,
The Netherlands.

EDMA: Palatinus, L., Prathapa, S. J. & van Smaalen, S. (2012) J. Appl. Cryst.
45, 575-580.

enCIFer: Allen, F. H., Johnson, O., Shields, G. P., Smith, B. R. & Towler,
M. (2004). J. Appl. Cryst. 37, 335-338.

EVALCCD: Duisenberg, A. J. M., Kroon-Batenburg, L. M. J. & Schreurs,
A. M. M. (2003). J. Appl. Cryst. 36, 220-229.

JANA2000: Petricek, V. & Dusek, M. (2000). JANA2000. Institute of Physics,
Czech Academy of Sciences, Prague, Czech Republic.

MERCURY: Macrae, C. F., Bruno, I. J., Chisholm, J. A., Edgington,
P. R., McCabe, P., Pidcock, E., Rodriguez-Monge, L., Taylor, R.,
van de Streek, J. & Wood, P. A. (2008). J. Appl. Cryst. 41, 466-470.

MOGUL: Bruno, I. J., Cole, J. C., Kessler, M., Luo, J., Motherwell,
W. D. S., Purkis, L. H., Smith, B. R., Taylor, R., Cooper, R. I., Harris,
S. E. & Orpen, A. G. (2004). J. Chem. Inf. Comput. Sci. 44, 2133-2144.

ORTEPII: Johnson, C. K. (1976). ORTEPII. Report ORNL-5138. Oak Ridge
National Laboratory, Tennessee, USA.

ORTEPIII:  Burnett, M. N. & Johnson, C. K. (1996). ORTEPIII.
Report ORNL-6895. Oak Ridge National Laboratory, Tennessee, USA.

ORTEP-3: Farrugia, L. J. (2012). J. Appl. Cryst. 45, 849-854.

PARST: Nardelli, M. (1995). J. Appl. Cryst. 28, 659.

PLATON: Spek, A. L. (2009). Acta. Cryst. D65, 148-155.

PROCESS: Rigaku (1996). PROCESS. Rigaku Corporation, Tokyo, Japan.

PROCESS-AUTO: Rigaku (1998). PROCESS-AUTO. Rigaku Corporation, Tokyo, Japan.

PublCIF: Westrip, S. P. (2010). J. Appl. Cryst. 43, 920-925.

SCHAKAL: Keller, E. (1999) University of Freiburg, Germany.

SHELX: Sheldrick, G. M. (2015). Acta Cryst. C71, 3-8.

SHELXD: Schneider, T. R. & Sheldrick, G. M. (2002) Acta Cryst. D58, 1772-1779.

SHELXT: Sheldrick, G. M. (2015). Acta Cryst. A71, 3-8.

SIR92: Altomare, A., Cascarano, G., Giacovazzo, C., Guagliardi, A., Burla,
M. C., Polidori, G. & Camalli, M. (1994). J. Appl. Cryst. 27, 435.

SIR97: Altomare, A., Burla, M. C., Camalli, M., Cascarano, G. L.,
Giacovazzo, C., Guagliardi, A., Moliterni, A. G. G., Polidori, G. &
Spagna, R. (1999). J. Appl. Cryst. 32, 115-119.

SIR2002: Burla, M. C., Camalli, M., Carrozzini, B., Cascarano, G. L.,
Giacovazzo, C., Polidori, G. & Spagna, R. (2003). J. Appl. Cryst. 36, 1103.

SIR2004: Burla, M. C., Caliandro, R., Camalli, M., Carrozzini, B.,
Cascarano, G. L., De Caro, L., Giacovazzo, C., Polidori, G. & Spagna, R.
(2005). J. Appl. Cryst. 38, 381-388.

SIR2008 & IL MILIONE: Burla, M. C., Caliandro, R., Camalli, M., Carrozzini, B.,
Cascarano, G. L., De Caro, L., Giacovazzo, C., Polidori, G., Siliqi, D.,
& Spagna, R. (2007). J. Appl. Cryst. 40, 609-613.

SIR2011: Burla, M. C., Caliandro, R., Camalli, M., Carrozzini, B.,
Cascarano, G. L., Giacovazzo, C., Mallamo, M., Mazzone, A., Polidori, G.
& Spagna, R. (2012). J. Appl. Cryst. 45, 357-361.

SUPERFLIP: Palatinus, L. & Chapuis, G. (2007) J. Appl. Cryst. 40, 786-790.

TEXSAN: Molecular Structure Corporation & Rigaku (2000). TEXSAN. MSC,
The Woodlands, Texas, USA, and Rigaku Corporation, Tokyo, Japan.

WinGX: Farrugia, L. J. (2012). J. Appl. Cryst. 45, 849-854.

X-AREA, X-RED, X-RED32, X-SHAPE:  Stoe & Cie (2002). Program name(s).
Stoe & Cie GmbH, Darmstadt, Germany.

XCAD4: Harms, K. & Wocadlo, S. (1995). XCAD4. University of Marburg, Germany.

XSCANS: Siemens (1994). XSCANS. Siemens Analytical X-ray Instruments Inc.,
Madison, Wisconsin, USA.

;

#------------------  SECTION 2. COMPOUND(S) DETAILS -------------------------#

data_shelx

_audit_creation_date                    2023-06-29T20:06:06-00:00
_audit_creation_method                  'WinGX routine CIF_UPDATE'
_audit_conform_dict_name                cif_core.dic
_audit_conform_dict_version             2.4.5
_audit_conform_dict_location            ftp://ftp.iucr.org/pub/cif_core.dic
_publ_requested_category                FM

#----------------------------------------------------------------------------#
#                   CHEMICAL INFORMATION                                     #
#----------------------------------------------------------------------------#

_chemical_formula_sum                   'C9 H19 O8 Y'
_chemical_formula_weight                344.15

#----------------------------------------------------------------------------#
#                   UNIT CELL INFORMATION                                    #
#----------------------------------------------------------------------------#

_symmetry_cell_setting                  monoclinic
_symmetry_space_group_name_H-M          'P 21/c'
_symmetry_space_group_name_Hall         '-P 2ybc'
_symmetry_Int_Tables_number             14
loop_
    _symmetry_equiv_pos_as_xyz
'x, y, z'
'-x, y+1/2, -z+1/2'
'-x, -y, -z'
'x, -y-1/2, z-1/2'

_cell_length_a                          12.231(3)
_cell_length_b                          14.087(3)
_cell_length_c                          8.8837(18)
_cell_angle_alpha                       90
_cell_angle_beta                        97.319(4)
_cell_angle_gamma                       90
_cell_volume                            1518.2(5)
_cell_formula_units_Z                   4
_cell_measurement_temperature           298(2)
_cell_measurement_reflns_used           5690
_cell_measurement_theta_min             2.21
_cell_measurement_theta_max             22.75
_cell_measurement_wavelength            0.71073

#----------------------------------------------------------------------------#
#                   CRYSTAL INFORMATION                                      #
#----------------------------------------------------------------------------#

_exptl_crystal_size_max                 0.17
_exptl_crystal_size_mid                 0.14
_exptl_crystal_size_min                 0.09
_exptl_crystal_description              'prism'
_exptl_crystal_density_diffrn           1.506
_exptl_crystal_density_method           'not measured'
_exptl_crystal_F_000                    704

#----------------------------------------------------------------------------#
#                   ABSORPTION CORRECTION                                    #
#----------------------------------------------------------------------------#

_exptl_absorpt_coefficient_mu           3.866
_exptl_absorpt_correction_type          multi-scan
_exptl_absorpt_process_details
;
        SADABS - Bruker Nonius area detector scaling and absorption correction -
;
_exptl_absorpt_correction_T_min         0.485
_exptl_absorpt_correction_T_max         1

#----------------------------------------------------------------------------#
#                   DATA COLLECTION                                          #
#----------------------------------------------------------------------------#

_diffrn_source                          'sealed x-ray tube'
_diffrn_ambient_temperature             298(2)
_diffrn_radiation_wavelength            0.71073
_diffrn_radiation_type                  MoK\a
_diffrn_radiation_monochromator         graphite
_diffrn_radiation_probe                 x-ray
_diffrn_detector                        'APEX-II CCD'
_diffrn_orient_matrix_ub_11             -0.021348
_diffrn_orient_matrix_ub_12             0.005816
_diffrn_orient_matrix_ub_13             -0.112004
_diffrn_orient_matrix_ub_21             0.079449
_diffrn_orient_matrix_ub_22             0.005317
_diffrn_orient_matrix_ub_23             -0.014595
_diffrn_orient_matrix_ub_31             0.00423
_diffrn_orient_matrix_ub_32             -0.070501
_diffrn_orient_matrix_ub_33             -0.01034
_diffrn_measurement_device              '\k-geometry diffractometer'
_diffrn_measurement_device_type         'Bruker APEX-II'
_diffrn_measurement_method              '\f or \w oscillation scans'
_diffrn_standards_number                0
_diffrn_standards_interval_time         .
_diffrn_standards_interval_count        .
_diffrn_standards_decay_%               ?
_diffrn_reflns_av_R_equivalents         0.151
_diffrn_reflns_av_unetI/netI            0.0751
_diffrn_reflns_number                   32580
_diffrn_reflns_limit_h_min              -16
_diffrn_reflns_limit_h_max              16
_diffrn_reflns_limit_k_min              -18
_diffrn_reflns_limit_k_max              18
_diffrn_reflns_limit_l_min              -11
_diffrn_reflns_limit_l_max              11
_diffrn_reflns_theta_min                1.679
_diffrn_reflns_theta_max                28.273
_diffrn_reflns_theta_full               25.242
_diffrn_measured_fraction_theta_full
                                        1
_diffrn_measured_fraction_theta_max
                                        0.999
_diffrn_reflns_Laue_measured_fraction_full
                                        1
_diffrn_reflns_Laue_measured_fraction_max
                                        0.999
_diffrn_reflns_point_group_measured_fraction_full
                                        1
_diffrn_reflns_point_group_measured_fraction_max
                                        0.999
_reflns_Friedel_coverage                0
_reflns_number_total                    3758
_reflns_number_gt                       2250
_reflns_threshold_expression            'I > 2\s(I)'
_diffrn_reflns_reduction_process
;
        Scaled and merged with Sortav
        R.H. Blessing, (1987) Cryst. Rev. 1, 3-58
        R.H. Blessing, (1989) J. Appl. Cryst. 22, 396-397
;

#----------------------------------------------------------------------------#
#                   COMPUTER PROGRAMS USED                                   #
#----------------------------------------------------------------------------#

_computing_data_collection              'Bruker APEX2 software'
_computing_cell_refinement              'SAINT V6.45A integration software'
_computing_data_reduction               'SORTAV (Blessing, 1995)'
_computing_structure_solution           'SHELXT-2018/2 (Sheldrick, 2015)'
_computing_structure_refinement         'SHELXL-2018/3 (Sheldrick, 2018)'
_computing_molecular_graphics           'Ortep for Windows (Farrugia, 2012)'
_computing_publication_material
                                   'WinGX publication routines (Farrugia, 2012)'

#----------------------------------------------------------------------------#
#                   STRUCTURE SOLUTION                                       #
#----------------------------------------------------------------------------#

_atom_sites_solution_primary            dual
_atom_sites_solution_secondary          dual
_atom_sites_solution_hydrogens          mixed

#----------------------------------------------------------------------------#
#                   REFINEMENT INFORMATION                                   #
#----------------------------------------------------------------------------#

_shelx_SHELXL_version_number            2018/3
_refine_ls_structure_factor_coef        Fsqd
_refine_ls_matrix_type                  full
_refine_ls_weighting_scheme             calc
_refine_ls_weighting_details
                      'w=1/[\s^2^(Fo^2^)+(0.1160P)^2^] where P=(Fo^2^+2Fc^2^)/3'
_refine_ls_hydrogen_treatment           mixed
_refine_ls_extinction_method            none
_refine_ls_number_reflns                3758
_refine_ls_number_parameters            182
_refine_ls_number_restraints            32
_refine_ls_number_constraints           0
_refine_ls_R_factor_all                 0.0898
_refine_ls_R_factor_gt                  0.058
_refine_ls_wR_factor_ref                0.1799
_refine_ls_wR_factor_gt                 0.1661
_refine_ls_goodness_of_fit_ref          0.945
_refine_ls_restrained_S_all             0.966
_refine_ls_shift/su_max                 2.535
_refine_ls_shift/su_mean                0.136
_refine_diff_density_max                1.465
_refine_diff_density_min                -0.633
_refine_diff_density_rms                0.149

#----------------------------------------------------------------------------#
#                   CONSTRAINTS AND RESTRAINTS                               #
#----------------------------------------------------------------------------#


#----------------------------------------------------------------------------#
#                   ATOMIC TYPES, COORDINATES AND THERMAL PARAMETERS         #
#----------------------------------------------------------------------------#

loop_
    _atom_type_symbol
    _atom_type_description
    _atom_type_scat_dispersion_real
    _atom_type_scat_dispersion_imag
    _atom_type_scat_source
C C 0.0033 0.0016 'International Tables Vol C Tables 4.2.6.8 and 6.1.1.4'
H H 0 0 'International Tables Vol C Tables 4.2.6.8 and 6.1.1.4'
O O 0.0106 0.006 'International Tables Vol C Tables 4.2.6.8 and 6.1.1.4'
Y Y -2.7962 3.5667 'International Tables Vol C Tables 4.2.6.8 and 6.1.1.4'

loop_
    _atom_site_label
    _atom_site_type_symbol
    _atom_site_fract_x
    _atom_site_fract_y
    _atom_site_fract_z
    _atom_site_U_iso_or_equiv
    _atom_site_adp_type
    _atom_site_occupancy
    _atom_site_site_symmetry_order
    _atom_site_calc_flag
    _atom_site_refinement_flags_posn
    _atom_site_refinement_flags_adp
    _atom_site_refinement_flags_occupancy
    _atom_site_disorder_assembly
    _atom_site_disorder_group
Y1 Y 0.61042(4) 0.39153(3) 0.53977(5) 0.0436(2) Uani 1 1 d D . . . .
O1 O 0.5668(3) 0.5338(2) 0.4093(3) 0.0485(9) Uani 1 1 d . . . . .
O2 O 0.5369(4) 0.6780(2) 0.3252(5) 0.0661(11) Uani 1 1 d . . . . .
O3 O 0.7061(4) 0.3620(3) 0.3224(4) 0.0570(10) Uani 1 1 d . . . . .
O4 O 0.8049(4) 0.4031(3) 0.5318(5) 0.0755(13) Uani 1 1 d . . . . .
O5 O 0.6858(4) 0.3741(3) 0.8084(4) 0.0667(12) Uani 1 1 d . . . . .
O6 O 0.6683(4) 0.5169(2) 0.7134(4) 0.0599(10) Uani 1 1 d . . . . .
O7 O 0.4747(4) 0.3390(2) 0.3464(4) 0.0620(11) Uani 1 1 d D . . . .
O8 O 0.6523(4) 0.2310(3) 0.5558(4) 0.0667(11) Uani 1 1 d D . . . .
C1 C 0.6032(6) 0.6110(3) 0.3564(7) 0.0555(15) Uani 1 1 d . . . . .
C2 C 0.7219(8) 0.6184(5) 0.3407(12) 0.099(3) Uani 1 1 d . . . . .
H2A H 0.762978 0.605485 0.439305 0.119 Uiso 1 1 calc R U . . .
H2B H 0.739391 0.568294 0.272901 0.119 Uiso 1 1 calc R U . . .
C3 C 0.7630(9) 0.7070(6) 0.2858(15) 0.153(5) Uani 1 1 d . . . . .
H3A H 0.736896 0.714112 0.179782 0.229 Uiso 1 1 calc R U . . .
H3B H 0.842108 0.706296 0.29994 0.229 Uiso 1 1 calc R U . . .
H3C H 0.737099 0.759109 0.341214 0.229 Uiso 1 1 calc R U . . .
C4 C 0.7994(6) 0.3718(4) 0.4001(7) 0.0621(16) Uani 1 1 d . . . . .
C5 C 0.8986(8) 0.3468(10) 0.3331(11) 0.131(4) Uani 1 1 d D . . . .
H5A H 0.87854 0.297062 0.259302 0.158 Uiso 1 1 calc R U . . .
H5B H 0.919043 0.401837 0.277241 0.158 Uiso 1 1 calc R U . . .
C6 C 0.9971(14) 0.3153(15) 0.4302(19) 0.281(11) Uani 1 1 d D U . . .
H6A H 0.97918 0.26185 0.489466 0.421 Uiso 1 1 calc R U . . .
H6B H 1.024463 0.366077 0.496692 0.421 Uiso 1 1 calc R U . . .
H6C H 1.052613 0.297233 0.368419 0.421 Uiso 1 1 calc R U . . .
C7 C 0.6973(7) 0.4619(4) 0.8190(6) 0.082(2) Uani 1 1 d D . . . .
C8 C 0.7575(13) 0.5000(12) 0.9680(13) 0.219(7) Uani 1 1 d D U . . .
H8A H 0.722663 0.55773 0.997792 0.263 Uiso 1 1 calc R U . . .
H8B H 0.756817 0.45347 1.048338 0.263 Uiso 1 1 calc R U . . .
C9 C 0.8742(13) 0.520(3) 0.938(3) 0.392(17) Uani 1 1 d D U . . .
H9A H 0.897509 0.580228 0.980692 0.589 Uiso 1 1 calc R U . . .
H9B H 0.877124 0.520777 0.830562 0.589 Uiso 1 1 calc R U . . .
H9C H 0.922188 0.470995 0.983799 0.589 Uiso 1 1 calc R U . . .
H71 H 0.498(2) 0.304(4) 0.273(4) 0.10(2) Uiso 1 1 d D . . . .
H72 H 0.420(5) 0.381(4) 0.321(8) 0.45(14) Uiso 1 1 d D . . . .
H81 H 0.704(6) 0.209(2) 0.501(8) 0.28(7) Uiso 1 1 d D . . . .
H82 H 0.646(7) 0.201(2) 0.643(4) 0.16(4) Uiso 1 1 d D . . . .

loop_
    _atom_site_aniso_label
    _atom_site_aniso_U_11
    _atom_site_aniso_U_22
    _atom_site_aniso_U_33
    _atom_site_aniso_U_23
    _atom_site_aniso_U_13
    _atom_site_aniso_U_12
Y1 0.0848(4) 0.0219(2) 0.0254(3) 0.00036(16) 0.0124(2) 0.0025(2)
O1 0.094(3) 0.0215(15) 0.0325(17) 0.0051(13) 0.0167(17) 0.0010(16)
O2 0.104(3) 0.0313(18) 0.068(3) 0.0231(19) 0.031(2) 0.011(2)
O3 0.096(3) 0.0428(19) 0.0349(19) -0.0014(16) 0.020(2) 0.004(2)
O4 0.084(3) 0.085(3) 0.057(3) -0.007(2) 0.008(2) 0.003(2)
O5 0.133(4) 0.0345(19) 0.0323(19) 0.0016(15) 0.009(2) -0.002(2)
O6 0.105(3) 0.0328(18) 0.041(2) 0.0004(15) 0.006(2) 0.0034(19)
O7 0.100(3) 0.0329(19) 0.052(2) -0.0179(17) 0.002(2) 0.0049(19)
O8 0.134(4) 0.0351(19) 0.033(2) 0.0026(15) 0.020(2) 0.017(2)
C1 0.091(4) 0.036(3) 0.043(3) 0.004(2) 0.024(3) -0.006(3)
C2 0.122(7) 0.062(5) 0.124(7) 0.026(4) 0.059(6) 0.009(4)
C3 0.124(7) 0.079(6) 0.264(16) 0.062(8) 0.060(9) -0.008(6)
C4 0.090(5) 0.057(3) 0.043(3) 0.001(3) 0.022(3) 0.016(3)
C5 0.107(7) 0.207(11) 0.087(6) 0.008(7) 0.039(5) 0.018(8)
C6 0.258(14) 0.328(17) 0.263(16) 0.013(13) 0.056(13) 0.040(13)
C7 0.159(7) 0.049(3) 0.033(3) -0.006(3) -0.002(4) -0.021(4)
C8 0.262(9) 0.205(9) 0.180(9) 0.018(7) -0.013(7) -0.028(7)
C9 0.36(2) 0.42(2) 0.39(2) 0.044(14) 0.015(14) -0.050(14)


#----------------------------------------------------------------------------#
#                   MOLECULAR GEOMETRY                                       #
#----------------------------------------------------------------------------#

_geom_special_details
;
 All esds (except the esd in the dihedral angle between two l.s. planes)
 are estimated using the full covariance matrix.  The cell esds are taken
 into account individually in the estimation of esds in distances, angles
 and torsion angles; correlations between esds in cell parameters are only
 used when they are defined by crystal symmetry.  An approximate (isotropic)
 treatment of cell esds is used for estimating esds involving l.s. planes.
;
loop_
    _geom_bond_atom_site_label_1
    _geom_bond_atom_site_label_2
    _geom_bond_distance
    _geom_bond_site_symmetry_2
    _geom_bond_publ_flag
Y1 O8 2.319(4) . ?
Y1 O1 2.342(3) . ?
Y1 O7 2.351(4) . ?
Y1 O6 2.392(4) . ?
Y1 O4 2.394(5) . ?
Y1 O3 2.418(4) . ?
Y1 O5 2.459(4) . ?
Y1 O2 2.489(4) 3_666 ?
Y1 O1 2.502(4) 3_666 ?
Y1 C7 2.756(6) . ?
Y1 C4 2.773(7) . ?
Y1 C1 2.880(6) 3_666 ?
O1 C1 1.287(6) . ?
O2 C1 1.253(7) . ?
O3 C4 1.264(8) . ?
O4 C4 1.244(7) . ?
O5 C7 1.247(7) . ?
O6 C7 1.234(7) . ?
C1 C2 1.479(11) . ?
C2 C3 1.452(10) . ?
C4 C5 1.461(11) . ?
C5 C6 1.459(9) . ?
C7 C8 1.528(9) . ?
C8 C9 1.511(9) . ?

loop_
    _geom_angle_atom_site_label_1
    _geom_angle_atom_site_label_2
    _geom_angle_atom_site_label_3
    _geom_angle
    _geom_angle_site_symmetry_1
    _geom_angle_site_symmetry_3
    _geom_angle_publ_flag
O8 Y1 O1 154.06(12) . . ?
O8 Y1 O7 82.38(15) . . ?
O1 Y1 O7 79.22(13) . . ?
O8 Y1 O6 129.47(14) . . ?
O1 Y1 O6 73.58(12) . . ?
O7 Y1 O6 145.80(13) . . ?
O8 Y1 O4 81.72(17) . . ?
O1 Y1 O4 95.24(15) . . ?
O7 Y1 O4 127.70(15) . . ?
O6 Y1 O4 75.83(15) . . ?
O8 Y1 O3 75.87(14) . . ?
O1 Y1 O3 81.65(12) . . ?
O7 Y1 O3 74.38(15) . . ?
O6 Y1 O3 120.57(14) . . ?
O4 Y1 O3 53.46(15) . . ?
O8 Y1 O5 77.89(13) . . ?
O1 Y1 O5 126.83(12) . . ?
O7 Y1 O5 145.11(15) . . ?
O6 Y1 O5 53.45(12) . . ?
O4 Y1 O5 77.53(16) . . ?
O3 Y1 O5 126.73(16) . . ?
O8 Y1 O2 75.78(15) . 3_666 ?
O1 Y1 O2 116.24(13) . 3_666 ?
O7 Y1 O2 74.99(15) . 3_666 ?
O6 Y1 O2 98.78(14) . 3_666 ?
O4 Y1 O2 145.48(15) . 3_666 ?
O3 Y1 O2 140.43(14) . 3_666 ?
O5 Y1 O2 72.42(16) . 3_666 ?
O8 Y1 O1 126.05(15) . 3_666 ?
O1 Y1 O1 65.29(13) . 3_666 ?
O7 Y1 O1 73.57(13) . 3_666 ?
O6 Y1 O1 76.40(12) . 3_666 ?
O4 Y1 O1 149.72(13) . 3_666 ?
O3 Y1 O1 137.32(13) . 3_666 ?
O5 Y1 O1 95.35(14) . 3_666 ?
O2 Y1 O1 51.78(11) 3_666 3_666 ?
O8 Y1 C7 103.81(18) . . ?
O1 Y1 C7 100.08(16) . . ?
O7 Y1 C7 157.9(2) . . ?
O6 Y1 C7 26.55(15) . . ?
O4 Y1 C7 74.4(2) . . ?
O3 Y1 C7 127.6(2) . . ?
O5 Y1 C7 26.91(15) . . ?
O2 Y1 C7 85.84(19) 3_666 . ?
O1 Y1 C7 85.97(19) 3_666 . ?
O8 Y1 C4 74.91(18) . . ?
O1 Y1 C4 90.83(15) . . ?
O7 Y1 C4 101.11(18) . . ?
O6 Y1 C4 99.65(18) . . ?
O4 Y1 C4 26.59(18) . . ?
O3 Y1 C4 27.09(16) . . ?
O5 Y1 C4 101.14(19) . . ?
O2 Y1 C4 150.69(15) 3_666 . ?
O1 Y1 C4 156.03(15) 3_666 . ?
C7 Y1 C4 101.0(2) . . ?
O8 Y1 C1 99.82(16) . 3_666 ?
O1 Y1 C1 90.60(14) . 3_666 ?
O7 Y1 C1 69.22(16) . 3_666 ?
O6 Y1 C1 90.48(15) . 3_666 ?
O4 Y1 C1 162.87(18) . 3_666 ?
O3 Y1 C1 143.59(17) . 3_666 ?
O5 Y1 C1 86.07(17) . 3_666 ?
O2 Y1 C1 25.68(12) 3_666 3_666 ?
O1 Y1 C1 26.48(12) 3_666 3_666 ?
C7 Y1 C1 88.7(2) . 3_666 ?
C4 Y1 C1 169.76(19) . 3_666 ?
C1 O1 Y1 146.8(4) . . ?
C1 O1 Y1 93.4(3) . 3_666 ?
Y1 O1 Y1 114.71(13) . 3_666 ?
C1 O2 Y1 94.9(3) . 3_666 ?
C4 O3 Y1 92.3(3) . . ?
C4 O4 Y1 93.9(4) . . ?
C7 O5 Y1 89.9(3) . . ?
C7 O6 Y1 93.4(3) . . ?
O2 C1 O1 118.2(6) . . ?
O2 C1 C2 122.8(5) . . ?
O1 C1 C2 118.9(5) . . ?
O2 C1 Y1 59.4(3) . 3_666 ?
O1 C1 Y1 60.1(3) . 3_666 ?
C2 C1 Y1 166.4(5) . 3_666 ?
C3 C2 C1 118.6(7) . . ?
O4 C4 O3 119.3(6) . . ?
O4 C4 C5 121.4(8) . . ?
O3 C4 C5 119.4(7) . . ?
O4 C4 Y1 59.5(4) . . ?
O3 C4 Y1 60.6(3) . . ?
C5 C4 Y1 171.6(7) . . ?
C6 C5 C4 119.9(11) . . ?
O6 C7 O5 123.1(5) . . ?
O6 C7 C8 119.9(8) . . ?
O5 C7 C8 116.9(8) . . ?
O6 C7 Y1 60.0(3) . . ?
O5 C7 Y1 63.1(3) . . ?
C8 C7 Y1 173.9(8) . . ?
C9 C8 C7 105.9(10) . . ?

loop_
    _geom_hbond_atom_site_label_D
    _geom_hbond_atom_site_label_H
    _geom_hbond_atom_site_label_A
    _geom_hbond_distance_DH
    _geom_hbond_distance_HA
    _geom_hbond_distance_DA
    _geom_hbond_angle_DHA
    _geom_hbond_site_symmetry_A
    _geom_hbond_publ_flag
O7 H71 O2 0.890(10) 2.01(4) 2.726(5) 137(5) 2_645 yes
O7 H72 O6 0.893(10) 1.808(19) 2.688(5) 168(5) 3_666 yes
O8 H81 O5 0.902(10) 2.05(8) 2.724(5) 130(8) 4_565 yes
O8 H82 O3 0.898(10) 1.89(4) 2.713(5) 152(7) 4_566 yes

_iucr_refine_instructions_details
;
TITL Sr8 in P2(1)/c
    shelx.res
    created by SHELXL-2018/3 at 20:05:56 on 29-Jun-2023
CELL  0.71073  12.2312  14.0871   8.8837   90.000   97.319   90.000
ZERR     4.00   0.0025   0.0029   0.0018    0.000    0.004    0.000
LATT   1
SYMM  - X, 1/2 + Y, 1/2 - Z
SFAC  C    H    O    Y
UNIT  36 76 32 4
MERG   2
dfix 1.49 0.01 c7 c8 c8 c9 c5 c6
dfix 2.51 0.02 c7 c9
dfix 0.90 0.01 o7 h71 o7 h72 o8 h81 o8 h82
dfix 1.53 0.01  h71 h72 h81 h82
dfix 2.83 0.02 Y1 H71 y1 h72 y1 h81 y1 h82
isor 0.008 c6 c8 c9
FMAP   2
REM Instructions for potential hydrogen bonds
EQIV $2 -x+1, y-1/2, -z+1/2
HTAB O7 O2_$2
EQIV $1 -x+1, -y+1, -z+1
HTAB O7 O6_$1
EQIV $3 x, -y+1/2, z-1/2
HTAB O8 O5_$3
EQIV $4 x, -y+1/2, z+1/2
HTAB O8 O3_$4
plan -8
ACTA
L.S.  2
TEMP    25.00
WGHT    0.116000
FVAR       0.60217
Y1    4    0.610423    0.391527    0.539768    11.00000    0.08483    0.02191 =
         0.02536    0.00036    0.01243    0.00253
O1    3    0.566844    0.533791    0.409307    11.00000    0.09397    0.02145 =
         0.03245    0.00515    0.01671    0.00103
O2    3    0.536856    0.677993    0.325233    11.00000    0.10417    0.03133 =
         0.06792    0.02314    0.03093    0.01056
O3    3    0.706066    0.362020    0.322422    11.00000    0.09624    0.04284 =
         0.03486   -0.00144    0.02013    0.00401
O4    3    0.804907    0.403133    0.531811    11.00000    0.08402    0.08531 =
         0.05696   -0.00707    0.00838    0.00336
O5    3    0.685846    0.374053    0.808381    11.00000    0.13280    0.03452 =
         0.03230    0.00165    0.00858   -0.00155
O6    3    0.668263    0.516894    0.713394    11.00000    0.10540    0.03275 =
         0.04088    0.00039    0.00614    0.00342
O7    3    0.474716    0.338954    0.346418    11.00000    0.09969    0.03286 =
         0.05155   -0.01785    0.00170    0.00489
O8    3    0.652276    0.230974    0.555787    11.00000    0.13424    0.03506 =
         0.03331    0.00265    0.01994    0.01653
C1    1    0.603246    0.610992    0.356366    11.00000    0.09086    0.03624 =
         0.04335    0.00380    0.02419   -0.00606
C2    1    0.721883    0.618450    0.340718    11.00000    0.12221    0.06182 =
         0.12364    0.02573    0.05935    0.00887
AFIX  23
H2A   2    0.762978    0.605485    0.439305    11.00000   -1.20000
H2B   2    0.739391    0.568294    0.272901    11.00000   -1.20000
AFIX   0
C3    1    0.762980    0.706997    0.285755    11.00000    0.12411    0.07897 =
         0.26446    0.06194    0.06035   -0.00776
AFIX 137
H3A   2    0.736896    0.714112    0.179782    11.00000   -1.50000
H3B   2    0.842108    0.706296    0.299940    11.00000   -1.50000
H3C   2    0.737099    0.759109    0.341214    11.00000   -1.50000
AFIX   0
C4    1    0.799399    0.371805    0.400113    11.00000    0.09002    0.05691 =
         0.04270    0.00145    0.02161    0.01551
C5    1    0.898578    0.346842    0.333117    11.00000    0.10656    0.20707 =
         0.08740    0.00793    0.03929    0.01807
AFIX  23
H5A   2    0.878540    0.297062    0.259302    11.00000   -1.20000
H5B   2    0.919043    0.401837    0.277241    11.00000   -1.20000
AFIX   0
C6    1    0.997142    0.315302    0.430233    11.00000    0.25776    0.32826 =
         0.26251    0.01287    0.05610    0.03958
AFIX 137
H6A   2    0.979180    0.261850    0.489466    11.00000   -1.50000
H6B   2    1.024463    0.366077    0.496692    11.00000   -1.50000
H6C   2    1.052613    0.297233    0.368419    11.00000   -1.50000
AFIX   0
C7    1    0.697310    0.461879    0.819027    11.00000    0.15926    0.04887 =
         0.03338   -0.00645   -0.00196   -0.02107
C8    1    0.757494    0.500028    0.968016    11.00000    0.26158    0.20531 =
         0.17958    0.01789   -0.01339   -0.02829
AFIX  23
H8A   2    0.722663    0.557730    0.997792    11.00000   -1.20000
H8B   2    0.756817    0.453470    1.048338    11.00000   -1.20000
AFIX   0
C9    1    0.874224    0.519811    0.938033    11.00000    0.35602    0.41978 =
         0.39297    0.04411    0.01450   -0.04975
AFIX 137
H9A   2    0.897509    0.580228    0.980692    11.00000   -1.50000
H9B   2    0.877124    0.520777    0.830562    11.00000   -1.50000
H9C   2    0.922188    0.470995    0.983799    11.00000   -1.50000
AFIX   0
H71   2    0.498451    0.304398    0.273281    11.00000    0.09576
H72   2    0.420407    0.380658    0.321488    11.00000    0.44526
H81   2    0.703634    0.208530    0.500626    11.00000    0.28478
H82   2    0.646162    0.200900    0.643408    11.00000    0.15694
HKLF    4


REM  Sr8 in P2(1)/c
REM wR2 = 0.1799, GooF = S = 0.945, Restrained GooF = 0.966 for all data
REM R1 = 0.0580 for 2250 Fo > 4sig(Fo) and 0.0898 for all 3758 data
REM 182 parameters refined using 32 restraints

END

WGHT      0.1152      0.0000

REM Highest difference peak  1.465,  deepest hole -0.633,  1-sigma level  0.149
Q1    1   0.5000  0.5000  1.0000  10.50000  0.05    1.47
Q2    1   0.6578  0.5063  0.9814  11.00000  0.05    1.33
Q3    1   0.5408  0.3887  0.4741  11.00000  0.05    0.86
Q4    1   0.9977  0.3827  0.4070  11.00000  0.05    0.84
Q5    1   0.6972  0.3873  0.5646  11.00000  0.05    0.68
Q6    1   0.9392  0.2502  0.3429  11.00000  0.05    0.58
Q7    1   0.8096  0.4882  0.9463  11.00000  0.05    0.56
Q8    1   0.5843  0.2366  0.5096  11.00000  0.05    0.42
;

# END of CIF

#===END

#\#CIF_1.1

#  CIF produced by WinGX routine CIF_UPDATE
#  Created on 2023-06-01 at 20:19:24
#  Using CIFtbx version 3.0.4  1 Sep 2006

#  Dictionary name : cif_core.dic
#  Dictionary vers : 2.4.5
#  Request file    : c:\wingx\files\archive.reqdat
#  CIF files read  : shelx project

#------------------ SECTION 1. GLOBAL INFORMATION ---------------------------#

data_global

#------------------ AUDIT DETAILS -------------------------------------------#

_audit_creation_date            2023-06-01
_audit_creation_method          'WinGX routine CIF_UPDATE'
_audit_conform_dict_name        cif_core.dic
_audit_conform_dict_version     2.4.3
_audit_conform_dict_location    ftp://ftp.iucr.org/pub/cif_core.dic
_audit_update_record            ?

#------------------ AUTHOR DETAILS -------------------------------------------#

# Name and address of author for correspondence

_publ_contact_author_name       'Molins, Elies'
_publ_contact_author_address
;
ICMAB-CSIC
Carrer Til·lers, 1
Campus UAB
08193 Bellaterra
Spain
;
_publ_contact_author_email       'elies.molins@icmab.es'
_publ_contact_author_fax         '+34935805729'
_publ_contact_author_phone       '+34935801853'


# Insert blank lines between references

_publ_section_references
;
Blessing, R. H. (1995) Acta Cryst., A51, 33-38.

Blessing, R. H. (1987) Cryst. Rev. 1, 3-58.

Blessing, R. H. (1989) J. Appl. Cryst. 22, 396-397.

Bruker (2012) APEX2 (Version 2012.10-0), SAINT (version 8.27B), SADABS
(version 2012/1), BrukerAXS Inc, Madison, Wisconsin, USA.

ABSCOR: Higashi, T. (1995). ABSCOR. Rigaku Corporation, Tokyo, Japan.

CAD-4 Software: Enraf-Nonius (1989). CAD-4 Software (or CAD-4 EXPRESS).
Enraf-Nonius, Delft, The Netherlands.

Cambridge Structural Database: Allen, F. R. (2002). Acta Cryst. B58, 380-388.

CAMERON: Watkin, D. J., Prout, C. K. & Pearce, L. J. (1996). CAMERON.
Chemical Crystallography Laboratory, Oxford, England.

CrysAlis CCD, CrysAlis RED and associated programs: Oxford Diffraction (2006).
Program name(s). Oxford Diffraction Ltd, Abingdon, England.

CRYSTALS: Betteridge, P. W., Carruthers, J. R., Cooper, R. I., Prout, K. &
Watkin, D. J. (2003). J. Appl. Cryst. 36, 1487.

COLLECT: Nonius (1998). COLLECT. Nonius BV, Delft, The Netherlands.

DENZO/SCALEPACK:  Otwinowski, Z. & Minor, W. (1997). Methods in Enzymology,
Vol. 276, Macromolecular Crystallography, Part A, edited by C. W. Carter Jr
& R. M. Sweet, pp. 307-326. New York: Academic Press.

DIAMOND: Brandenburg, K.(2006). DIAMOND. Crystal Impact GbR, Bonn, Germany.

DIF4 and REDU4: Stoe & Cie (1991). Program name(s). Stoe & Cie, Darmstadt,
Germany.

DIFABS: Walker, N. &  Stuart, D. (1983). Acta Cryst., A39, 158 - 166.

DIRAX: Duisenberg, A. J. M. (1992). J. Appl. Cryst. 25, 92-96.

DIRDIF-2008: Beurskens, P.T., Beurskens, G., de Gelder, R., Garci\'ia-Granda,
S., Gould, R.O. & Smits, J.M.M. (2008) The DIRDIF-2008 program
system, Crystallography Laboratory, Radboud University  Nijmegen,
The Netherlands.

EDMA: Palatinus, L., Prathapa, S. J. & van Smaalen, S. (2012) J. Appl. Cryst.
45, 575-580.

enCIFer: Allen, F. H., Johnson, O., Shields, G. P., Smith, B. R. & Towler,
M. (2004). J. Appl. Cryst. 37, 335-338.

EVALCCD: Duisenberg, A. J. M., Kroon-Batenburg, L. M. J. & Schreurs,
A. M. M. (2003). J. Appl. Cryst. 36, 220-229.

JANA2000: Petricek, V. & Dusek, M. (2000). JANA2000. Institute of Physics,
Czech Academy of Sciences, Prague, Czech Republic.

MERCURY: Macrae, C. F., Bruno, I. J., Chisholm, J. A., Edgington,
P. R., McCabe, P., Pidcock, E., Rodriguez-Monge, L., Taylor, R.,
van de Streek, J. & Wood, P. A. (2008). J. Appl. Cryst. 41, 466-470.

MOGUL: Bruno, I. J., Cole, J. C., Kessler, M., Luo, J., Motherwell,
W. D. S., Purkis, L. H., Smith, B. R., Taylor, R., Cooper, R. I., Harris,
S. E. & Orpen, A. G. (2004). J. Chem. Inf. Comput. Sci. 44, 2133-2144.

ORTEPII: Johnson, C. K. (1976). ORTEPII. Report ORNL-5138. Oak Ridge
National Laboratory, Tennessee, USA.

ORTEPIII:  Burnett, M. N. & Johnson, C. K. (1996). ORTEPIII.
Report ORNL-6895. Oak Ridge National Laboratory, Tennessee, USA.

ORTEP-3: Farrugia, L. J. (2012). J. Appl. Cryst. 45, 849-854.

PARST: Nardelli, M. (1995). J. Appl. Cryst. 28, 659.

PLATON: Spek, A. L. (2009). Acta. Cryst. D65, 148-155.

PROCESS: Rigaku (1996). PROCESS. Rigaku Corporation, Tokyo, Japan.

PROCESS-AUTO: Rigaku (1998). PROCESS-AUTO. Rigaku Corporation, Tokyo, Japan.

PublCIF: Westrip, S. P. (2010). J. Appl. Cryst. 43, 920-925.

SCHAKAL: Keller, E. (1999) University of Freiburg, Germany.

SHELX: Sheldrick, G. M. (2015). Acta Cryst. C71, 3-8.

SHELXD: Schneider, T. R. & Sheldrick, G. M. (2002) Acta Cryst. D58, 1772-1779.

SHELXT: Sheldrick, G. M. (2015). Acta Cryst. A71, 3-8.

SIR92: Altomare, A., Cascarano, G., Giacovazzo, C., Guagliardi, A., Burla,
M. C., Polidori, G. & Camalli, M. (1994). J. Appl. Cryst. 27, 435.

SIR97: Altomare, A., Burla, M. C., Camalli, M., Cascarano, G. L.,
Giacovazzo, C., Guagliardi, A., Moliterni, A. G. G., Polidori, G. &
Spagna, R. (1999). J. Appl. Cryst. 32, 115-119.

SIR2002: Burla, M. C., Camalli, M., Carrozzini, B., Cascarano, G. L.,
Giacovazzo, C., Polidori, G. & Spagna, R. (2003). J. Appl. Cryst. 36, 1103.

SIR2004: Burla, M. C., Caliandro, R., Camalli, M., Carrozzini, B.,
Cascarano, G. L., De Caro, L., Giacovazzo, C., Polidori, G. & Spagna, R.
(2005). J. Appl. Cryst. 38, 381-388.

SIR2008 & IL MILIONE: Burla, M. C., Caliandro, R., Camalli, M., Carrozzini, B.,
Cascarano, G. L., De Caro, L., Giacovazzo, C., Polidori, G., Siliqi, D.,
& Spagna, R. (2007). J. Appl. Cryst. 40, 609-613.

SIR2011: Burla, M. C., Caliandro, R., Camalli, M., Carrozzini, B.,
Cascarano, G. L., Giacovazzo, C., Mallamo, M., Mazzone, A., Polidori, G.
& Spagna, R. (2012). J. Appl. Cryst. 45, 357-361.

SUPERFLIP: Palatinus, L. & Chapuis, G. (2007) J. Appl. Cryst. 40, 786-790.

TEXSAN: Molecular Structure Corporation & Rigaku (2000). TEXSAN. MSC,
The Woodlands, Texas, USA, and Rigaku Corporation, Tokyo, Japan.

WinGX: Farrugia, L. J. (2012). J. Appl. Cryst. 45, 849-854.

X-AREA, X-RED, X-RED32, X-SHAPE:  Stoe & Cie (2002). Program name(s).
Stoe & Cie GmbH, Darmstadt, Germany.

XCAD4: Harms, K. & Wocadlo, S. (1995). XCAD4. University of Marburg, Germany.

XSCANS: Siemens (1994). XSCANS. Siemens Analytical X-ray Instruments Inc.,
Madison, Wisconsin, USA.

;

#------------------  SECTION 2. COMPOUND(S) DETAILS -------------------------#

data_shelx

_audit_creation_date                    2023-06-01T20:19:24-00:00
_audit_creation_method                  'WinGX routine CIF_UPDATE'
_audit_conform_dict_name                cif_core.dic
_audit_conform_dict_version             2.4.5
_audit_conform_dict_location            ftp://ftp.iucr.org/pub/cif_core.dic
_publ_requested_category                FM

#----------------------------------------------------------------------------#
#                   CHEMICAL INFORMATION                                     #
#----------------------------------------------------------------------------#

_chemical_formula_sum                   'C10.50 H18 Gd O7'
_chemical_formula_moiety                'C10.50 H18 Gd O7'
_chemical_formula_weight                413.5

#----------------------------------------------------------------------------#
#                   UNIT CELL INFORMATION                                    #
#----------------------------------------------------------------------------#

_symmetry_cell_setting                  triclinic
_symmetry_space_group_name_H-M          'P -1'
_symmetry_space_group_name_Hall         '-P 1'
_symmetry_Int_Tables_number             2
loop_
    _symmetry_equiv_pos_as_xyz
'x, y, z'
'-x, -y, -z'

_cell_length_a                          12.794(8)
_cell_length_b                          13.055(9)
_cell_length_c                          20.780(13)
_cell_angle_alpha                       75.855(12)
_cell_angle_beta                        75.172(14)
_cell_angle_gamma                       69.192(10)
_cell_volume                            3091(3)
_cell_formula_units_Z                   8
_cell_measurement_temperature           295(2)
_cell_measurement_reflns_used           7372
_cell_measurement_theta_min             2.17
_cell_measurement_theta_max             21.82
_cell_measurement_wavelength            0.71073

#----------------------------------------------------------------------------#
#                   CRYSTAL INFORMATION                                      #
#----------------------------------------------------------------------------#

_exptl_crystal_size_max                 0.31
_exptl_crystal_size_mid                 0.14
_exptl_crystal_size_min                 0.12
_exptl_crystal_description              'prism'
_exptl_crystal_density_diffrn           1.777
_exptl_crystal_density_method           'not measured'
_exptl_crystal_F_000                    1608

#----------------------------------------------------------------------------#
#                   ABSORPTION CORRECTION                                    #
#----------------------------------------------------------------------------#

_exptl_absorpt_coefficient_mu           4.312
_exptl_absorpt_correction_type          multi-scan
_exptl_absorpt_process_details
;
        SADABS - Bruker Nonius area detector scaling and absorption correction -
;
_exptl_absorpt_correction_T_min         0.163
_exptl_absorpt_correction_T_max         1

#----------------------------------------------------------------------------#
#                   DATA COLLECTION                                          #
#----------------------------------------------------------------------------#

_diffrn_source                          'sealed x-ray tube'
_diffrn_ambient_temperature             295(2)
_diffrn_radiation_wavelength            0.71073
_diffrn_radiation_type                  MoK\a
_diffrn_radiation_monochromator         graphite
_diffrn_detector                        'APEX-II CCD'
_diffrn_orient_matrix_type              'x-axis to radiation source'
_diffrn_orient_matrix_ub_11             0.083667
_diffrn_orient_matrix_ub_12             -0.039822
_diffrn_orient_matrix_ub_13             -0.004417
_diffrn_orient_matrix_ub_21             0.013082
_diffrn_orient_matrix_ub_22             0.044374
_diffrn_orient_matrix_ub_23             -0.046224
_diffrn_orient_matrix_ub_31             0.009268
_diffrn_orient_matrix_ub_32             0.057991
_diffrn_orient_matrix_ub_33             0.01988
_diffrn_measurement_device              '\k-geometry diffractometer'
_diffrn_measurement_device_type         'Bruker APEX-II'
_diffrn_measurement_method              '\f or \w oscillation scans'
_diffrn_standards_number                0
_diffrn_standards_interval_time         .
_diffrn_standards_interval_count        .
_diffrn_standards_decay_%               ?
_diffrn_reflns_av_R_equivalents         0.22
_diffrn_reflns_av_unetI/netI            0.1617
_diffrn_reflns_number                   85834
_diffrn_reflns_limit_h_min              -17
_diffrn_reflns_limit_h_max              16
_diffrn_reflns_limit_k_min              -17
_diffrn_reflns_limit_k_max              17
_diffrn_reflns_limit_l_min              -27
_diffrn_reflns_limit_l_max              27
_diffrn_reflns_theta_min                1.029
_diffrn_reflns_theta_max                28.414
_diffrn_reflns_theta_full               25.242
_diffrn_measured_fraction_theta_full
                                        1
_diffrn_measured_fraction_theta_max
                                        0.986
_diffrn_reflns_Laue_measured_fraction_full
                                        1
_diffrn_reflns_Laue_measured_fraction_max
                                        0.986
_diffrn_reflns_point_group_measured_fraction_full
                                        1
_diffrn_reflns_point_group_measured_fraction_max
                                        0.986
_reflns_Friedel_coverage                0
_reflns_number_total                    15326
_reflns_number_gt                       6823
_reflns_threshold_expression            'I > 2\s(I)'
_diffrn_reflns_reduction_process
;
;

#----------------------------------------------------------------------------#
#                   COMPUTER PROGRAMS USED                                   #
#----------------------------------------------------------------------------#

_computing_data_collection              'Bruker APEX2 software'
_computing_cell_refinement              'SAINT V6.45A integration software'
_computing_data_reduction               'SORTAV (Blessing, 1995)'
_computing_structure_refinement         'SHELXL-2018/3 (Sheldrick, 2018)'
_computing_molecular_graphics           'Ortep for Windows (Farrugia, 2012)'
_computing_publication_material
                                   'WinGX publication routines (Farrugia, 2012)'

#----------------------------------------------------------------------------#
#                   STRUCTURE SOLUTION                                       #
#----------------------------------------------------------------------------#

_atom_sites_solution_hydrogens          geom

#----------------------------------------------------------------------------#
#                   REFINEMENT INFORMATION                                   #
#----------------------------------------------------------------------------#

_shelx_SHELXL_version_number            2018/3
_refine_ls_structure_factor_coef        Fsqd
_refine_ls_matrix_type                  full
_refine_ls_weighting_scheme             calc
_refine_ls_weighting_details
                      'w=1/[\s^2^(Fo^2^)+(0.0828P)^2^] where P=(Fo^2^+2Fc^2^)/3'
_refine_ls_hydrogen_treatment           constr
_refine_ls_extinction_method            none
_refine_ls_number_reflns                15326
_refine_ls_number_parameters            683
_refine_ls_number_restraints            86
_refine_ls_number_constraints           0
_refine_ls_R_factor_all                 0.1775
_refine_ls_R_factor_gt                  0.0711
_refine_ls_wR_factor_ref                0.2006
_refine_ls_wR_factor_gt                 0.1551
_refine_ls_goodness_of_fit_ref          0.947
_refine_ls_restrained_S_all             0.953
_refine_ls_shift/su_max                 4.905
_refine_ls_shift/su_mean                0.038
_refine_diff_density_max                3.049
_refine_diff_density_min                -2.008
_refine_diff_density_rms                0.204

#----------------------------------------------------------------------------#
#                   CONSTRAINTS AND RESTRAINTS                               #
#----------------------------------------------------------------------------#


#----------------------------------------------------------------------------#
#                   ATOMIC TYPES, COORDINATES AND THERMAL PARAMETERS         #
#----------------------------------------------------------------------------#

loop_
    _atom_type_symbol
    _atom_type_description
    _atom_type_scat_dispersion_real
    _atom_type_scat_dispersion_imag
    _atom_type_scat_source
C C 0.0033 0.0016 'International Tables Vol C Tables 4.2.6.8 and 6.1.1.4'
H H 0 0 'International Tables Vol C Tables 4.2.6.8 and 6.1.1.4'
Gd Gd -0.1653 3.9035 'International Tables Vol C Tables 4.2.6.8 and 6.1.1.4'
O O 0.0106 0.006 'International Tables Vol C Tables 4.2.6.8 and 6.1.1.4'

loop_
    _atom_site_label
    _atom_site_type_symbol
    _atom_site_fract_x
    _atom_site_fract_y
    _atom_site_fract_z
    _atom_site_U_iso_or_equiv
    _atom_site_adp_type
    _atom_site_occupancy
    _atom_site_site_symmetry_order
    _atom_site_calc_flag
    _atom_site_refinement_flags_posn
    _atom_site_refinement_flags_adp
    _atom_site_refinement_flags_occupancy
    _atom_site_disorder_assembly
    _atom_site_disorder_group
Gd1 Gd 0.13398(6) 0.83284(5) 0.26527(3) 0.0524(2) Uani 1 1 d . . . . .
Gd2 Gd 0.38736(5) 0.59417(5) 0.17186(3) 0.04874(19) Uani 1 1 d . . . . .
Gd3 Gd 0.63111(6) 0.33123(5) 0.24251(3) 0.0525(2) Uani 1 1 d . . . . .
Gd4 Gd 0.88564(5) 0.09596(5) 0.32979(3) 0.0521(2) Uani 1 1 d . . . . .
O1 O 0.1878(7) 0.6948(7) 0.1886(4) 0.055(2) Uani 1 1 d . . . . .
O2 O 0.0059(8) 0.7844(10) 0.2177(5) 0.085(3) Uani 1 1 d . . . . .
O3 O 0.1752(9) 0.6662(7) 0.3388(5) 0.073(3) Uani 1 1 d . . . . .
O4 O 0.3129(9) 0.5431(8) 0.2834(5) 0.077(3) Uani 1 1 d . . . . .
O5 O 0.3327(8) 0.7791(8) 0.2176(5) 0.066(3) Uani 1 1 d . . . . .
O6 O 0.4602(10) 0.7533(8) 0.1274(6) 0.084(3) Uani 1 1 d . . . . .
O7 O 0.1912(10) 0.9054(8) 0.3353(6) 0.094(4) Uani 1 1 d . . . . .
O8 O 0.0550(7) 1.0390(7) 0.3804(5) 0.063(3) Uani 1 1 d . . . . .
O9 O -0.0362(8) 0.8854(7) 0.3441(4) 0.059(2) Uani 1 1 d . . . . .
O10 O -0.1812(8) 0.9612(8) 0.4184(5) 0.076(3) Uani 1 1 d . . . . .
O11 O 0.3418(8) 0.6779(7) 0.0625(4) 0.054(2) Uani 1 1 d . . . . .
O12 O 0.4891(10) 0.6844(10) -0.0164(6) 0.104(4) Uani 1 1 d . . . . .
H12 H 0.523635 0.653944 0.014934 0.156 Uiso 1 1 calc DR U . . .
O13 O 0.5405(7) 0.5373(6) 0.2311(4) 0.049(2) Uani 1 1 d . . . . .
O14 O 0.6214(11) 0.4540(8) 0.3146(6) 0.098(4) Uani 1 1 d . . . . .
O15 O 0.3128(7) 0.4583(7) 0.1531(5) 0.063(3) Uani 1 1 d . . . . .
O16 O 0.4654(8) 0.3848(7) 0.1972(4) 0.055(2) Uani 1 1 d . . . . .
O17 O 0.5572(7) 0.5359(7) 0.0860(4) 0.062(3) Uani 1 1 d D . . . .
O18 O 0.6900(11) 0.4015(8) 0.1304(5) 0.093(4) Uani 1 1 d . U . . .
O19 O 0.5045(8) 0.2711(10) 0.3414(5) 0.093(4) Uani 1 1 d . . . . .
O20 O 0.6860(7) 0.1933(7) 0.3438(5) 0.056(2) Uani 1 1 d . . . . .
O21 O 0.6748(9) 0.1646(7) 0.2069(5) 0.075(3) Uani 1 1 d . . . . .
O22 O 0.8114(10) 0.0419(8) 0.2570(6) 0.086(3) Uani 1 1 d . . . . .
O23 O 0.8275(8) 0.2842(8) 0.2439(6) 0.074(3) Uani 1 1 d . . . . .
O24 O 0.9576(10) 0.2559(8) 0.2997(6) 0.091(4) Uani 1 1 d . . . . .
O25 O 1.0413(7) 0.0379(7) 0.2397(4) 0.054(2) Uani 1 1 d . . . . .
O26 O 1.1378(11) -0.0442(9) 0.1557(5) 0.096(4) Uani 1 1 d . . . . .
O27 O 0.8386(9) 0.1838(8) 0.4260(5) 0.075(3) Uani 1 1 d . . . . .
O28 O 0.9813(11) 0.1805(11) 0.4618(7) 0.124(5) Uani 1 1 d . U . . .
H28 H 1.017594 0.151792 0.428569 0.186 Uiso 1 1 calc DR U . . .
C1 C 0.0839(11) 0.7167(11) 0.1830(6) 0.055(4) Uani 1 1 d . . . . .
C2 C 0.0628(13) 0.6650(15) 0.1320(9) 0.086(5) Uani 1 1 d . . . . .
H2A H 0.114881 0.67617 0.089809 0.104 Uiso 1 1 calc R U . . .
H2B H 0.080679 0.585496 0.147854 0.104 Uiso 1 1 calc R U . . .
C2M C -0.0560(16) 0.7093(17) 0.1182(10) 0.110(7) Uani 1 1 d . . . . .
H2M1 H -0.107166 0.688019 0.15766 0.165 Uiso 1 1 calc R U . . .
H2M2 H -0.059123 0.679406 0.081127 0.165 Uiso 1 1 calc R U . . .
H2M3 H -0.0778 0.788946 0.106972 0.165 Uiso 1 1 calc R U . . .
C3 C 0.2320(14) 0.5671(11) 0.3321(7) 0.064(4) Uani 1 1 d . . . . .
C4 C 0.201(2) 0.4763(17) 0.3879(10) 0.131(8) Uani 1 1 d . U . . .
H4A H 0.255961 0.449593 0.417799 0.158 Uiso 1 1 calc R U . . .
H4B H 0.126925 0.508156 0.41415 0.158 Uiso 1 1 calc R U . . .
C4M C 0.200(2) 0.383(2) 0.3627(13) 0.166(11) Uani 1 1 d . . . . .
H4M1 H 0.12955 0.402129 0.347091 0.249 Uiso 1 1 calc R U . . .
H4M2 H 0.20556 0.319933 0.398252 0.249 Uiso 1 1 calc R U . . .
H4M3 H 0.262508 0.365991 0.325981 0.249 Uiso 1 1 calc R U . . .
C5 C 0.4016(13) 0.8155(13) 0.1679(8) 0.068(4) Uani 1 1 d . . . . .
C6 C 0.4138(18) 0.9282(15) 0.1610(11) 0.112(7) Uani 1 1 d . . . . .
H6A H 0.338279 0.981201 0.169383 0.135 Uiso 1 1 calc R U . . .
H6B H 0.452965 0.92558 0.19587 0.135 Uiso 1 1 calc R U . . .
C6M C 0.474(3) 0.969(2) 0.0970(14) 0.191(13) Uani 1 1 d . U . . .
H6M1 H 0.553847 0.932101 0.094079 0.286 Uiso 1 1 calc R U . . .
H6M2 H 0.458297 1.047647 0.092832 0.286 Uiso 1 1 calc R U . . .
H6M3 H 0.448566 0.95473 0.06121 0.286 Uiso 1 1 calc R U . . .
C7 C 0.1605(13) 0.9830(12) 0.3658(8) 0.067(4) Uani 1 1 d . . . . .
C8 C 0.2390(15) 1.0142(18) 0.3973(10) 0.109(7) Uani 1 1 d . U . . .
H8A H 0.208795 1.09315 0.399052 0.13 Uiso 1 1 calc R U . . .
H8B H 0.238468 0.974562 0.443363 0.13 Uiso 1 1 calc R U . . .
C8M C 0.353(2) 0.990(3) 0.3617(16) 0.229(18) Uani 1 1 d . . . . .
H8M1 H 0.384985 0.911105 0.362367 0.344 Uiso 1 1 calc R U . . .
H8M2 H 0.396194 1.014157 0.382777 0.344 Uiso 1 1 calc R U . . .
H8M3 H 0.35393 1.027675 0.315805 0.344 Uiso 1 1 calc R U . . .
C9 C -0.1100(12) 0.8743(11) 0.3964(8) 0.059(4) Uani 1 1 d . . . . .
C10 C -0.1148(14) 0.7629(13) 0.4335(9) 0.082(5) Uani 1 1 d . . . . .
H10A H -0.041913 0.721271 0.446852 0.098 Uiso 1 1 calc R U . . .
H10B H -0.171737 0.772533 0.474465 0.098 Uiso 1 1 calc R U . . .
C10M C -0.141(2) 0.697(2) 0.3963(14) 0.171(12) Uani 1 1 d . . . . .
H10C H -0.213805 0.736158 0.383297 0.257 Uiso 1 1 calc R U . . .
H10D H -0.143657 0.626978 0.42448 0.257 Uiso 1 1 calc R U . . .
H10E H -0.083562 0.683207 0.356644 0.257 Uiso 1 1 calc R U . . .
C11 C 0.3761(16) 0.7239(14) 0.0087(10) 0.084(5) Uani 1 1 d . . . . .
C12 C 0.3131(15) 0.8188(15) -0.0391(8) 0.094(6) Uani 1 1 d . . . . .
H12A H 0.336613 0.797748 -0.083522 0.113 Uiso 1 1 calc R U . . .
H12B H 0.338166 0.882098 -0.042216 0.113 Uiso 1 1 calc R U . . .
C12M C 0.169(2) 0.8615(19) -0.0211(10) 0.193(14) Uani 1 1 d . U . . .
H12C H 0.141366 0.817599 -0.039246 0.29 Uiso 1 1 calc R U . . .
H12D H 0.141001 0.938358 -0.04073 0.29 Uiso 1 1 calc R U . . .
H12E H 0.144107 0.852936 0.027031 0.29 Uiso 1 1 calc R U . . .
C13 C 0.5689(12) 0.5392(11) 0.2847(8) 0.065(4) Uani 1 1 d . . . . .
C14 C 0.5257(17) 0.6486(14) 0.3105(10) 0.101(6) Uani 1 1 d . U . . .
H14A H 0.5409 0.706163 0.273392 0.122 Uiso 1 1 calc R U . . .
H14B H 0.443867 0.667547 0.325189 0.122 Uiso 1 1 calc R U . . .
C14M C 0.575(2) 0.6489(18) 0.3653(12) 0.149(10) Uani 1 1 d . . . . .
H14C H 0.544525 0.606794 0.405845 0.223 Uiso 1 1 calc R U . . .
H14D H 0.557148 0.724011 0.3717 0.223 Uiso 1 1 calc R U . . .
H14E H 0.656046 0.616021 0.354901 0.223 Uiso 1 1 calc R U . . .
C15 C 0.3846(12) 0.3732(10) 0.1791(7) 0.053(3) Uani 1 1 d . . . . .
C16 C 0.3743(14) 0.2620(11) 0.1876(9) 0.082(5) Uani 1 1 d . . . . .
H16A H 0.378751 0.225947 0.233952 0.098 Uiso 1 1 calc R U . . .
H16B H 0.439137 0.218903 0.158836 0.098 Uiso 1 1 calc R U . . .
C16M C 0.269(2) 0.2580(19) 0.1721(16) 0.175(11) Uani 1 1 d . U . . .
H16C H 0.204151 0.298209 0.201154 0.263 Uiso 1 1 calc R U . . .
H16D H 0.270887 0.182055 0.17912 0.263 Uiso 1 1 calc R U . . .
H16E H 0.264675 0.291232 0.125821 0.263 Uiso 1 1 calc R U . . .
C17 C 0.6636(12) 0.4759(13) 0.0850(7) 0.063(4) Uani 1 1 d . U . . .
C18 C 0.7417(14) 0.5076(19) 0.0207(9) 0.112(8) Uani 1 1 d . . . . .
H18A H 0.748609 0.460505 -0.01075 0.134 Uiso 1 1 calc R U . . .
H18B H 0.703462 0.583292 0.001279 0.134 Uiso 1 1 calc R U . . .
C18M C 0.840(3) 0.503(3) 0.0229(16) 0.250(17) Uani 1 1 d . U . . .
H18C H 0.86856 0.442261 0.057233 0.375 Uiso 1 1 calc R U . . .
H18D H 0.837967 0.571204 0.033185 0.375 Uiso 1 1 calc R U . . .
H18E H 0.888261 0.491059 -0.02009 0.375 Uiso 1 1 calc R U . . .
C19 C 0.5835(13) 0.2067(12) 0.3722(7) 0.066(4) Uani 1 1 d . . . . .
C20 C 0.5586(15) 0.1488(16) 0.4437(9) 0.110(7) Uani 1 1 d . U . . .
H20A H 0.579391 0.070079 0.4425 0.132 Uiso 1 1 calc R U . . .
H20B H 0.60922 0.156958 0.468331 0.132 Uiso 1 1 calc R U . . .
C20M C 0.4476(19) 0.1808(19) 0.4818(10) 0.145(10) Uani 1 1 d . . . . .
H20C H 0.426858 0.256884 0.487264 0.218 Uiso 1 1 calc R U . . .
H20D H 0.444948 0.13416 0.525353 0.218 Uiso 1 1 calc R U . . .
H20E H 0.395188 0.17337 0.458722 0.218 Uiso 1 1 calc R U . . .
C21 C 0.7311(12) 0.0677(11) 0.2266(7) 0.060(4) Uani 1 1 d . . . . .
C22 C 0.706(2) -0.0218(15) 0.2048(13) 0.124(8) Uani 1 1 d . . . . .
H22A H 0.640118 0.012839 0.183148 0.149 Uiso 1 1 calc R U . . .
H22B H 0.769934 -0.053625 0.171042 0.149 Uiso 1 1 calc R U . . .
C22M C 0.686(3) -0.106(3) 0.2543(15) 0.213(16) Uani 1 1 d . . . . .
H22C H 0.746684 -0.136064 0.279331 0.32 Uiso 1 1 calc R U . . .
H22D H 0.681307 -0.162793 0.234436 0.32 Uiso 1 1 calc R U . . .
H22E H 0.615308 -0.0777 0.284045 0.32 Uiso 1 1 calc R U . . .
C23 C 0.8949(12) 0.3198(11) 0.2610(8) 0.060(4) Uani 1 1 d . . . . .
C24 C 0.9028(17) 0.4351(15) 0.2319(11) 0.106(6) Uani 1 1 d . . . . .
H24A H 0.965777 0.430575 0.193826 0.127 Uiso 1 1 calc R U . . .
H24B H 0.833616 0.480447 0.215071 0.127 Uiso 1 1 calc R U . . .
C24M C 0.919(2) 0.4890(19) 0.2799(12) 0.164(11) Uani 1 1 d . . . . .
H24C H 0.925183 0.561021 0.25802 0.246 Uiso 1 1 calc R U . . .
H24D H 0.987362 0.444752 0.296759 0.246 Uiso 1 1 calc R U . . .
H24E H 0.855177 0.497176 0.316673 0.246 Uiso 1 1 calc R U . . .
C25 C 1.0758(12) 0.0422(13) 0.1750(8) 0.067(4) Uani 1 1 d . . . . .
C26 C 1.0352(16) 0.1499(14) 0.1288(8) 0.098(6) Uani 1 1 d . U . . .
H26A H 0.957285 0.16126 0.125805 0.118 Uiso 1 1 calc R U . . .
H26B H 1.034495 0.209733 0.148999 0.118 Uiso 1 1 calc R U . . .
C26M C 1.101(2) 0.158(2) 0.0608(13) 0.209(16) Uani 1 1 d . . . . .
H26C H 1.149316 0.085653 0.052346 0.314 Uiso 1 1 calc R U . . .
H26D H 1.147861 0.204567 0.056262 0.314 Uiso 1 1 calc R U . . .
H26E H 1.051138 0.190654 0.028908 0.314 Uiso 1 1 calc R U . . .
C27 C 0.8705(17) 0.2231(14) 0.4574(9) 0.087(5) Uani 1 1 d . . . . .
C28 C 0.8070(18) 0.3140(18) 0.5009(10) 0.123(8) Uani 1 1 d . U . . .
H28A H 0.843161 0.371851 0.485582 0.148 Uiso 1 1 calc R U . . .
H28B H 0.817721 0.282033 0.54702 0.148 Uiso 1 1 calc R U . . .
C28M C 0.676(2) 0.370(2) 0.5022(16) 0.199(14) Uani 1 1 d . U . . .
H28C H 0.65338 0.342422 0.471273 0.299 Uiso 1 1 calc R U . . .
H28D H 0.660372 0.449406 0.489197 0.299 Uiso 1 1 calc R U . . .
H28E H 0.635237 0.353876 0.547027 0.299 Uiso 1 1 calc R U . . .

loop_
    _atom_site_aniso_label
    _atom_site_aniso_U_11
    _atom_site_aniso_U_22
    _atom_site_aniso_U_33
    _atom_site_aniso_U_23
    _atom_site_aniso_U_13
    _atom_site_aniso_U_12
Gd1 0.0501(4) 0.0444(4) 0.0492(4) -0.0167(3) -0.0148(3) 0.0109(3)
Gd2 0.0472(4) 0.0393(3) 0.0486(4) -0.0104(3) -0.0128(3) 0.0044(3)
Gd3 0.0480(4) 0.0446(4) 0.0520(4) -0.0129(3) -0.0170(3) 0.0093(3)
Gd4 0.0469(4) 0.0443(4) 0.0546(4) -0.0177(3) -0.0171(3) 0.0096(3)
O1 0.048(5) 0.050(5) 0.059(6) -0.025(4) -0.014(4) 0.009(4)
O2 0.045(6) 0.114(9) 0.088(8) -0.059(7) 0.001(5) 0.003(6)
O3 0.098(8) 0.047(6) 0.053(6) -0.011(5) -0.012(5) 0.004(5)
O4 0.086(8) 0.059(6) 0.057(6) -0.009(5) -0.012(6) 0.010(5)
O5 0.054(6) 0.062(6) 0.072(7) -0.003(5) -0.013(5) -0.010(5)
O6 0.103(9) 0.060(6) 0.079(8) -0.035(6) 0.002(6) -0.009(6)
O7 0.138(10) 0.055(6) 0.090(8) -0.041(6) -0.071(8) 0.023(6)
O8 0.049(5) 0.061(6) 0.070(6) -0.033(5) -0.026(5) 0.019(4)
O9 0.058(6) 0.065(6) 0.048(6) -0.009(5) 0.007(5) -0.024(5)
O10 0.059(6) 0.067(6) 0.067(7) -0.015(5) -0.004(5) 0.021(5)
O11 0.078(6) 0.041(5) 0.022(4) 0.014(4) -0.008(4) -0.008(4)
O12 0.086(9) 0.124(10) 0.057(7) 0.010(7) -0.013(6) 0.003(8)
O13 0.044(5) 0.044(5) 0.060(6) -0.021(4) -0.024(4) 0.004(4)
O14 0.150(11) 0.048(6) 0.079(8) -0.019(6) -0.055(8) 0.016(7)
O15 0.058(6) 0.046(5) 0.079(7) -0.016(5) -0.031(5) 0.007(4)
O16 0.057(6) 0.055(5) 0.057(6) -0.011(4) -0.023(5) -0.013(5)
O17 0.050(6) 0.059(6) 0.052(6) -0.009(4) -0.008(4) 0.011(4)
O18 0.156(10) 0.048(6) 0.038(6) -0.002(5) -0.013(6) 0.004(6)
O19 0.052(6) 0.121(10) 0.070(7) 0.009(7) -0.025(5) 0.009(6)
O20 0.039(5) 0.050(5) 0.061(6) -0.006(4) -0.015(4) 0.011(4)
O21 0.089(7) 0.044(5) 0.081(7) -0.011(5) -0.043(6) 0.010(5)
O22 0.093(8) 0.058(6) 0.100(9) -0.032(6) -0.049(7) 0.017(6)
O23 0.050(6) 0.069(7) 0.106(9) -0.025(6) -0.013(6) -0.016(5)
O24 0.105(9) 0.057(6) 0.112(10) -0.002(6) -0.061(8) -0.008(6)
O25 0.050(5) 0.044(5) 0.047(5) -0.011(4) -0.002(4) 0.008(4)
O26 0.136(11) 0.059(7) 0.062(7) -0.018(6) -0.017(7) 0.010(7)
O27 0.104(8) 0.063(6) 0.067(7) -0.030(5) -0.046(6) -0.003(6)
O28 0.112(10) 0.126(11) 0.144(12) -0.098(9) -0.074(9) 0.035(8)
C1 0.044(8) 0.063(9) 0.045(8) -0.008(6) -0.011(6) 0.002(6)
C2 0.067(11) 0.108(14) 0.092(13) -0.052(11) -0.031(9) -0.002(9)
C2M 0.119(17) 0.131(17) 0.103(15) -0.045(13) -0.047(13) -0.030(14)
C3 0.090(11) 0.041(8) 0.045(8) 0.004(6) -0.015(8) -0.006(8)
C4 0.178(18) 0.091(13) 0.089(13) -0.009(11) 0.001(13) -0.021(13)
C4M 0.22(3) 0.14(2) 0.15(2) -0.006(19) -0.05(2) -0.07(2)
C5 0.065(10) 0.066(10) 0.072(11) 0.006(9) -0.027(9) -0.022(8)
C6 0.126(17) 0.075(12) 0.14(2) -0.045(13) 0.009(15) -0.049(12)
C6M 0.28(3) 0.13(2) 0.17(2) -0.030(18) 0.03(2) -0.12(2)
C7 0.065(10) 0.062(9) 0.079(11) -0.008(8) -0.036(8) -0.014(8)
C8 0.081(12) 0.143(15) 0.109(13) -0.070(12) -0.039(10) 0.005(11)
C8M 0.15(3) 0.38(5) 0.23(4) -0.16(4) 0.01(3) -0.14(3)
C9 0.051(9) 0.055(8) 0.068(10) -0.005(7) -0.021(8) -0.009(7)
C10 0.073(11) 0.070(11) 0.086(12) -0.001(9) -0.017(9) -0.011(9)
C10M 0.21(3) 0.14(2) 0.22(3) -0.03(2) -0.10(2) -0.07(2)
C11 0.089(13) 0.075(11) 0.098(15) -0.013(11) -0.052(12) -0.013(10)
C12 0.097(14) 0.101(13) 0.053(10) 0.018(9) -0.026(9) -0.007(11)
C12M 0.20(2) 0.16(2) 0.075(14) 0.060(13) 0.071(15) -0.005(18)
C13 0.061(9) 0.049(8) 0.074(11) -0.021(8) -0.016(8) 0.003(7)
C14 0.121(14) 0.066(10) 0.121(14) -0.039(10) -0.056(11) 0.006(9)
C14M 0.18(2) 0.123(19) 0.16(2) -0.084(18) -0.06(2) -0.015(17)
C15 0.056(9) 0.043(7) 0.051(8) -0.011(6) -0.010(7) -0.005(6)
C16 0.082(12) 0.046(9) 0.120(15) -0.019(9) -0.029(10) -0.014(8)
C16M 0.14(2) 0.112(17) 0.31(3) -0.06(2) -0.08(2) -0.046(15)
C17 0.060(9) 0.069(9) 0.045(8) -0.010(7) 0.012(7) -0.017(7)
C18 0.049(10) 0.17(2) 0.075(13) -0.007(13) -0.006(9) -0.002(12)
C18M 0.20(3) 0.45(4) 0.16(3) -0.06(3) 0.01(2) -0.20(3)
C19 0.064(10) 0.065(9) 0.057(9) -0.005(7) -0.014(8) -0.007(8)
C20 0.067(11) 0.115(13) 0.090(12) 0.017(10) 0.010(9) 0.003(10)
C20M 0.13(2) 0.15(2) 0.088(16) 0.007(14) -0.002(14) 0.000(16)
C21 0.061(9) 0.049(8) 0.068(10) -0.018(7) -0.030(8) 0.006(7)
C22 0.15(2) 0.063(12) 0.18(2) 0.004(14) -0.078(18) -0.036(13)
C22M 0.30(4) 0.25(4) 0.18(3) -0.02(3) -0.04(3) -0.20(4)
C23 0.048(8) 0.048(8) 0.072(10) -0.009(7) -0.009(7) -0.004(7)
C24 0.105(15) 0.078(13) 0.142(19) -0.014(13) -0.048(14) -0.023(11)
C24M 0.27(3) 0.114(19) 0.14(2) -0.028(17) -0.05(2) -0.09(2)
C25 0.049(9) 0.081(11) 0.065(10) -0.020(9) -0.010(7) -0.006(8)
C26 0.111(13) 0.074(10) 0.062(10) -0.002(8) -0.010(9) 0.019(9)
C26M 0.20(3) 0.20(3) 0.12(2) 0.05(2) 0.01(2) -0.02(2)
C27 0.097(14) 0.076(11) 0.079(12) -0.043(10) -0.009(10) -0.002(10)
C28 0.128(15) 0.132(15) 0.100(13) -0.073(12) -0.036(11) 0.015(12)
C28M 0.21(3) 0.14(2) 0.31(3) -0.15(2) -0.15(2) 0.018(17)


#----------------------------------------------------------------------------#
#                   MOLECULAR GEOMETRY                                       #
#----------------------------------------------------------------------------#

_geom_special_details
;
 All esds (except the esd in the dihedral angle between two l.s. planes)
 are estimated using the full covariance matrix.  The cell esds are taken
 into account individually in the estimation of esds in distances, angles
 and torsion angles; correlations between esds in cell parameters are only
 used when they are defined by crystal symmetry.  An approximate (isotropic)
 treatment of cell esds is used for estimating esds involving l.s. planes.
;
loop_
    _geom_bond_atom_site_label_1
    _geom_bond_atom_site_label_2
    _geom_bond_distance
    _geom_bond_site_symmetry_2
    _geom_bond_publ_flag
Gd1 O7 2.293(10) . ?
Gd1 O3 2.306(9) . ?
Gd1 O9 2.358(9) . ?
Gd1 O5 2.392(10) . ?
Gd1 O2 2.436(10) . ?
Gd1 O26 2.445(11) 1_465 ?
Gd1 O1 2.494(8) . ?
Gd1 O25 2.496(8) 1_465 ?
Gd1 C1 2.854(14) . ?
Gd1 C25 2.882(16) 1_465 ?
Gd1 Gd4 4.001(2) 1_465 ?
Gd1 Gd2 4.0675(19) . ?
Gd2 O4 2.300(10) . ?
Gd2 O13 2.379(8) . ?
Gd2 O11 2.390(8) . ?
Gd2 O1 2.398(8) . ?
Gd2 O15 2.437(9) . ?
Gd2 O17 2.447(9) . ?
Gd2 O6 2.456(11) . ?
Gd2 O16 2.525(9) . ?
Gd2 O5 2.609(10) . ?
Gd2 C15 2.865(13) . ?
Gd2 C5 2.939(16) . ?
Gd2 Gd3 3.9924(19) . ?
Gd3 O21 2.303(9) . ?
Gd3 O18 2.321(10) . ?
Gd3 O16 2.350(9) . ?
Gd3 O23 2.371(10) . ?
Gd3 O14 2.402(10) . ?
Gd3 O19 2.424(11) . ?
Gd3 O20 2.483(8) . ?
Gd3 O13 2.500(8) . ?
Gd3 C19 2.828(15) . ?
Gd3 C13 2.837(14) . ?
Gd3 Gd4 4.0647(19) . ?
Gd4 O22 2.329(11) . ?
Gd4 O27 2.384(9) . ?
Gd4 O20 2.392(8) . ?
Gd4 O25 2.400(8) . ?
Gd4 O10 2.429(10) 1_645 ?
Gd4 O8 2.449(8) 1_645 ?
Gd4 O24 2.456(11) . ?
Gd4 O9 2.539(9) 1_645 ?
Gd4 O23 2.648(11) . ?
Gd4 C9 2.874(14) 1_645 ?
Gd4 C23 2.953(15) . ?
O1 C1 1.287(14) . ?
O2 C1 1.270(14) . ?
O3 C3 1.261(15) . ?
O4 C3 1.258(16) . ?
O5 C5 1.289(17) . ?
O6 C5 1.228(18) . ?
O7 C7 1.221(16) . ?
O8 C7 1.283(16) . ?
O9 C9 1.260(16) . ?
O10 C9 1.276(15) . ?
O11 C11 1.19(2) . ?
O12 C11 1.36(2) . ?
O13 C13 1.265(16) . ?
O14 C13 1.193(16) . ?
O15 C15 1.268(14) . ?
O16 C15 1.253(15) . ?
O17 C17 1.305(16) . ?
O18 C17 1.195(16) . ?
O19 C19 1.266(16) . ?
O20 C19 1.261(16) . ?
O21 C21 1.240(14) . ?
O22 C21 1.245(15) . ?
O23 C23 1.269(17) . ?
O24 C23 1.231(16) . ?
O25 C25 1.296(16) . ?
O26 C25 1.219(16) . ?
O27 C27 1.143(19) . ?
O28 C27 1.34(2) . ?
C1 C2 1.510(19) . ?
C2 C2M 1.50(2) . ?
C3 C4 1.53(2) . ?
C4 C4M 1.44(3) . ?
C5 C6 1.50(2) . ?
C6 C6M 1.44(3) . ?
C7 C8 1.54(2) . ?
C8 C8M 1.41(3) . ?
C9 C10 1.49(2) . ?
C10 C10M 1.46(2) . ?
C11 C12 1.51(2) . ?
C12 C12M 1.69(3) . ?
C13 C14 1.515(19) . ?
C14 C14M 1.44(2) . ?
C15 C16 1.467(18) . ?
C16 C16M 1.48(2) . ?
C17 C18 1.51(2) . ?
C18 C18M 1.25(3) . ?
C19 C20 1.50(2) . ?
C20 C20M 1.41(2) . ?
C21 C22 1.51(2) . ?
C22 C22M 1.36(3) . ?
C23 C24 1.51(2) . ?
C24 C24M 1.44(2) . ?
C25 C26 1.50(2) . ?
C26 C26M 1.45(3) . ?
C27 C28 1.53(2) . ?
C28 C28M 1.56(3) . ?

loop_
    _geom_angle_atom_site_label_1
    _geom_angle_atom_site_label_2
    _geom_angle_atom_site_label_3
    _geom_angle
    _geom_angle_site_symmetry_1
    _geom_angle_site_symmetry_3
    _geom_angle_publ_flag
O7 Gd1 O3 87.6(4) . . ?
O7 Gd1 O9 79.3(4) . . ?
O3 Gd1 O9 85.5(3) . . ?
O7 Gd1 O5 82.5(4) . . ?
O3 Gd1 O5 86.0(3) . . ?
O9 Gd1 O5 160.2(3) . . ?
O7 Gd1 O2 158.6(4) . . ?
O3 Gd1 O2 93.4(4) . . ?
O9 Gd1 O2 79.5(3) . . ?
O5 Gd1 O2 118.9(3) . . ?
O7 Gd1 O26 107.5(4) . 1_465 ?
O3 Gd1 O26 156.3(3) . 1_465 ?
O9 Gd1 O26 114.8(4) . 1_465 ?
O5 Gd1 O26 78.2(4) . 1_465 ?
O2 Gd1 O26 79.2(4) . 1_465 ?
O7 Gd1 O1 147.2(3) . . ?
O3 Gd1 O1 77.9(3) . . ?
O9 Gd1 O1 127.7(3) . . ?
O5 Gd1 O1 67.4(3) . . ?
O2 Gd1 O1 53.0(3) . . ?
O26 Gd1 O1 79.7(3) 1_465 . ?
O7 Gd1 O25 75.0(3) . 1_465 ?
O3 Gd1 O25 152.4(3) . 1_465 ?
O9 Gd1 O25 70.4(3) . 1_465 ?
O5 Gd1 O25 112.2(3) . 1_465 ?
O2 Gd1 O25 95.3(3) . 1_465 ?
O26 Gd1 O25 51.4(3) 1_465 1_465 ?
O1 Gd1 O25 127.6(3) . 1_465 ?
O7 Gd1 C1 172.8(3) . . ?
O3 Gd1 C1 86.3(4) . . ?
O9 Gd1 C1 104.1(4) . . ?
O5 Gd1 C1 93.1(4) . . ?
O2 Gd1 C1 26.3(3) . . ?
O26 Gd1 C1 77.1(4) 1_465 . ?
O1 Gd1 C1 26.8(3) . . ?
O25 Gd1 C1 112.1(3) 1_465 . ?
O7 Gd1 C25 92.7(4) . 1_465 ?
O3 Gd1 C25 178.4(4) . 1_465 ?
O9 Gd1 C25 93.0(4) . 1_465 ?
O5 Gd1 C25 95.6(4) . 1_465 ?
O2 Gd1 C25 85.7(4) . 1_465 ?
O26 Gd1 C25 24.8(3) 1_465 1_465 ?
O1 Gd1 C25 102.6(4) . 1_465 ?
O25 Gd1 C25 26.7(3) 1_465 1_465 ?
C1 Gd1 C25 93.5(4) . 1_465 ?
O7 Gd1 Gd4 68.9(3) . 1_465 ?
O3 Gd1 Gd4 119.1(2) . 1_465 ?
O9 Gd1 Gd4 36.7(2) . 1_465 ?
O5 Gd1 Gd4 139.8(2) . 1_465 ?
O2 Gd1 Gd4 92.2(2) . 1_465 ?
O26 Gd1 Gd4 83.9(2) 1_465 1_465 ?
O1 Gd1 Gd4 143.65(19) . 1_465 ?
O25 Gd1 Gd4 34.41(19) 1_465 1_465 ?
C1 Gd1 Gd4 117.6(3) . 1_465 ?
C25 Gd1 Gd4 59.6(3) 1_465 1_465 ?
O7 Gd1 Gd2 114.3(3) . . ?
O3 Gd1 Gd2 69.3(2) . . ?
O9 Gd1 Gd2 150.0(2) . . ?
O5 Gd1 Gd2 37.4(2) . . ?
O2 Gd1 Gd2 85.9(2) . . ?
O26 Gd1 Gd2 87.5(2) 1_465 . ?
O1 Gd1 Gd2 33.0(2) . . ?
O25 Gd1 Gd2 137.4(2) 1_465 . ?
C1 Gd1 Gd2 59.8(3) . . ?
C25 Gd1 Gd2 111.9(3) 1_465 . ?
Gd4 Gd1 Gd2 171.43(2) 1_465 . ?
O4 Gd2 O13 74.0(3) . . ?
O4 Gd2 O11 144.5(3) . . ?
O13 Gd2 O11 141.0(3) . . ?
O4 Gd2 O1 73.0(3) . . ?
O13 Gd2 O1 138.3(3) . . ?
O11 Gd2 O1 73.1(3) . . ?
O4 Gd2 O15 83.8(4) . . ?
O13 Gd2 O15 120.9(3) . . ?
O11 Gd2 O15 80.2(3) . . ?
O1 Gd2 O15 79.9(3) . . ?
O4 Gd2 O17 141.0(3) . . ?
O13 Gd2 O17 76.0(3) . . ?
O11 Gd2 O17 71.0(3) . . ?
O1 Gd2 O17 143.9(3) . . ?
O15 Gd2 O17 90.8(3) . . ?
O4 Gd2 O6 124.9(4) . . ?
O13 Gd2 O6 80.5(3) . . ?
O11 Gd2 O6 70.5(4) . . ?
O1 Gd2 O6 98.3(3) . . ?
O15 Gd2 O6 149.7(3) . . ?
O17 Gd2 O6 72.8(3) . . ?
O4 Gd2 O16 73.9(3) . . ?
O13 Gd2 O16 69.3(3) . . ?
O11 Gd2 O16 117.8(3) . . ?
O1 Gd2 O16 123.4(3) . . ?
O15 Gd2 O16 51.9(3) . . ?
O17 Gd2 O16 72.5(3) . . ?
O6 Gd2 O16 138.3(3) . . ?
O4 Gd2 O5 78.7(3) . . ?
O13 Gd2 O5 83.7(3) . . ?
O11 Gd2 O5 96.5(3) . . ?
O1 Gd2 O5 65.4(3) . . ?
O15 Gd2 O5 144.4(3) . . ?
O17 Gd2 O5 122.0(3) . . ?
O6 Gd2 O5 50.3(3) . . ?
O16 Gd2 O5 145.7(3) . . ?
O4 Gd2 C15 76.2(4) . . ?
O13 Gd2 C15 94.8(3) . . ?
O11 Gd2 C15 100.5(3) . . ?
O1 Gd2 C15 101.3(3) . . ?
O15 Gd2 C15 26.1(3) . . ?
O17 Gd2 C15 82.1(3) . . ?
O6 Gd2 C15 154.9(4) . . ?
O16 Gd2 C15 25.9(3) . . ?
O5 Gd2 C15 154.2(3) . . ?
O4 Gd2 C5 103.1(4) . . ?
O13 Gd2 C5 82.0(3) . . ?
O11 Gd2 C5 81.9(4) . . ?
O1 Gd2 C5 81.4(4) . . ?
O15 Gd2 C5 157.1(3) . . ?
O17 Gd2 C5 96.7(4) . . ?
O6 Gd2 C5 24.3(4) . . ?
O16 Gd2 C5 150.9(3) . . ?
O5 Gd2 C5 26.0(4) . . ?
C15 Gd2 C5 176.8(4) . . ?
O4 Gd2 Gd3 74.5(2) . . ?
O13 Gd2 Gd3 36.10(19) . . ?
O11 Gd2 Gd3 134.8(2) . . ?
O1 Gd2 Gd3 145.5(2) . . ?
O15 Gd2 Gd3 85.5(2) . . ?
O17 Gd2 Gd3 66.5(2) . . ?
O6 Gd2 Gd3 109.6(3) . . ?
O16 Gd2 Gd3 33.6(2) . . ?
O5 Gd2 Gd3 118.6(2) . . ?
C15 Gd2 Gd3 59.5(3) . . ?
C5 Gd2 Gd3 117.3(3) . . ?
O21 Gd3 O18 86.3(4) . . ?
O21 Gd3 O16 85.6(3) . . ?
O18 Gd3 O16 77.2(4) . . ?
O21 Gd3 O23 87.1(4) . . ?
O18 Gd3 O23 81.9(4) . . ?
O16 Gd3 O23 158.2(4) . . ?
O21 Gd3 O14 157.2(3) . . ?
O18 Gd3 O14 110.4(4) . . ?
O16 Gd3 O14 112.6(3) . . ?
O23 Gd3 O14 80.4(4) . . ?
O21 Gd3 O19 89.7(4) . . ?
O18 Gd3 O19 157.5(4) . . ?
O16 Gd3 O19 80.4(3) . . ?
O23 Gd3 O19 120.1(4) . . ?
O14 Gd3 O19 80.5(5) . . ?
O21 Gd3 O20 77.6(3) . . ?
O18 Gd3 O20 146.3(3) . . ?
O16 Gd3 O20 129.8(3) . . ?
O23 Gd3 O20 68.1(3) . . ?
O14 Gd3 O20 80.1(3) . . ?
O19 Gd3 O20 52.9(3) . . ?
O21 Gd3 O13 151.7(3) . . ?
O18 Gd3 O13 74.5(3) . . ?
O16 Gd3 O13 70.1(3) . . ?
O23 Gd3 O13 110.0(3) . . ?
O14 Gd3 O13 51.0(3) . . ?
O19 Gd3 O13 100.1(3) . . ?
O20 Gd3 O13 129.2(3) . . ?
O21 Gd3 C19 83.7(4) . . ?
O18 Gd3 C19 169.3(4) . . ?
O16 Gd3 C19 105.6(4) . . ?
O23 Gd3 C19 93.9(4) . . ?
O14 Gd3 C19 78.3(4) . . ?
O19 Gd3 C19 26.5(4) . . ?
O20 Gd3 C19 26.5(3) . . ?
O13 Gd3 C19 116.2(4) . . ?
O21 Gd3 C13 177.7(4) . . ?
O18 Gd3 C13 93.4(4) . . ?
O16 Gd3 C13 92.1(4) . . ?
O23 Gd3 C13 95.1(4) . . ?
O14 Gd3 C13 24.6(4) . . ?
O19 Gd3 C13 89.8(4) . . ?
O20 Gd3 C13 103.8(4) . . ?
O13 Gd3 C13 26.5(3) . . ?
C19 Gd3 C13 96.8(4) . . ?
O21 Gd3 Gd2 119.2(2) . . ?
O18 Gd3 Gd2 68.4(3) . . ?
O16 Gd3 Gd2 36.5(2) . . ?
O23 Gd3 Gd2 137.4(3) . . ?
O14 Gd3 Gd2 82.2(3) . . ?
O19 Gd3 Gd2 94.7(2) . . ?
O20 Gd3 Gd2 145.2(2) . . ?
O13 Gd3 Gd2 34.09(18) . . ?
C19 Gd3 Gd2 120.1(3) . . ?
C13 Gd3 Gd2 58.6(3) . . ?
O21 Gd3 Gd4 69.6(2) . . ?
O18 Gd3 Gd4 113.7(3) . . ?
O16 Gd3 Gd4 151.5(2) . . ?
O23 Gd3 Gd4 38.3(3) . . ?
O14 Gd3 Gd4 89.1(3) . . ?
O19 Gd3 Gd4 85.4(2) . . ?
O20 Gd3 Gd4 32.8(2) . . ?
O13 Gd3 Gd4 137.21(18) . . ?
C19 Gd3 Gd4 59.1(3) . . ?
C13 Gd3 Gd4 112.6(3) . . ?
Gd2 Gd3 Gd4 171.17(2) . . ?
O22 Gd4 O27 144.5(4) . . ?
O22 Gd4 O20 72.2(3) . . ?
O27 Gd4 O20 73.6(3) . . ?
O22 Gd4 O25 74.2(4) . . ?
O27 Gd4 O25 140.7(4) . . ?
O20 Gd4 O25 138.1(3) . . ?
O22 Gd4 O10 87.0(4) . 1_645 ?
O27 Gd4 O10 78.6(4) . 1_645 ?
O20 Gd4 O10 81.4(3) . 1_645 ?
O25 Gd4 O10 121.2(3) . 1_645 ?
O22 Gd4 O8 140.8(3) . 1_645 ?
O27 Gd4 O8 71.4(3) . 1_645 ?
O20 Gd4 O8 144.6(3) . 1_645 ?
O25 Gd4 O8 75.8(3) . 1_645 ?
O10 Gd4 O8 87.4(3) 1_645 1_645 ?
O22 Gd4 O24 124.1(4) . . ?
O27 Gd4 O24 70.8(4) . . ?
O20 Gd4 O24 99.1(3) . . ?
O25 Gd4 O24 79.7(4) . . ?
O10 Gd4 O24 147.7(4) 1_645 . ?
O8 Gd4 O24 73.6(3) 1_645 . ?
O22 Gd4 O9 73.1(3) . 1_645 ?
O27 Gd4 O9 119.2(3) . 1_645 ?
O20 Gd4 O9 122.2(3) . 1_645 ?
O25 Gd4 O9 69.1(3) . 1_645 ?
O10 Gd4 O9 52.1(3) 1_645 1_645 ?
O8 Gd4 O9 73.0(3) 1_645 1_645 ?
O24 Gd4 O9 138.7(3) . 1_645 ?
O22 Gd4 O23 79.3(4) . . ?
O27 Gd4 O23 94.9(3) . . ?
O20 Gd4 O23 65.1(3) . . ?
O25 Gd4 O23 84.7(3) . . ?
O10 Gd4 O23 146.2(3) 1_645 . ?
O8 Gd4 O23 122.3(3) 1_645 . ?
O24 Gd4 O23 49.5(3) . . ?
O9 Gd4 O23 145.9(3) 1_645 . ?
O22 Gd4 C9 78.5(4) . 1_645 ?
O27 Gd4 C9 99.7(4) . 1_645 ?
O20 Gd4 C9 102.1(4) . 1_645 ?
O25 Gd4 C9 95.0(4) . 1_645 ?
O10 Gd4 C9 26.2(3) 1_645 1_645 ?
O8 Gd4 C9 79.6(3) 1_645 1_645 ?
O24 Gd4 C9 153.1(4) . 1_645 ?
O9 Gd4 C9 26.0(3) 1_645 1_645 ?
O23 Gd4 C9 157.0(4) . 1_645 ?
O22 Gd4 C23 103.1(4) . . ?
O27 Gd4 C23 80.6(4) . . ?
O20 Gd4 C23 81.0(4) . . ?
O25 Gd4 C23 82.9(3) . . ?
O10 Gd4 C23 155.8(3) 1_645 . ?
O8 Gd4 C23 97.6(4) 1_645 . ?
O24 Gd4 C23 24.1(4) . . ?
O9 Gd4 C23 151.8(3) 1_645 . ?
O23 Gd4 C23 25.4(3) . . ?
C9 Gd4 C23 176.8(4) 1_645 . ?
O22 Gd4 Gd1 75.1(2) . 1_645 ?
O27 Gd4 Gd1 134.8(2) . 1_645 ?
O20 Gd4 Gd1 145.3(2) . 1_645 ?
O25 Gd4 Gd1 35.99(19) . 1_645 ?
O10 Gd4 Gd1 85.6(2) 1_645 1_645 ?
O8 Gd4 Gd1 65.79(19) 1_645 1_645 ?
O24 Gd4 Gd1 108.7(3) . 1_645 ?
O9 Gd4 Gd1 33.7(2) 1_645 1_645 ?
O23 Gd4 Gd1 119.6(2) . 1_645 ?
C9 Gd4 Gd1 59.6(3) 1_645 1_645 ?
C23 Gd4 Gd1 118.0(3) . 1_645 ?
C1 O1 Gd2 154.9(8) . . ?
C1 O1 Gd1 92.4(7) . . ?
Gd2 O1 Gd1 112.5(3) . . ?
C1 O2 Gd1 95.6(8) . . ?
C3 O3 Gd1 134.5(9) . . ?
C3 O4 Gd2 146.6(9) . . ?
C5 O5 Gd1 138.4(9) . . ?
C5 O5 Gd2 91.4(9) . . ?
Gd1 O5 Gd2 108.8(4) . . ?
C5 O6 Gd2 100.5(10) . . ?
C7 O7 Gd1 142.1(10) . . ?
C7 O8 Gd4 136.9(9) . 1_465 ?
C9 O9 Gd1 157.3(9) . . ?
C9 O9 Gd4 92.0(8) . 1_465 ?
Gd1 O9 Gd4 109.5(3) . 1_465 ?
C9 O10 Gd4 96.8(9) . 1_465 ?
C11 O11 Gd2 143.0(11) . . ?
C13 O13 Gd2 145.0(8) . . ?
C13 O13 Gd3 91.8(7) . . ?
Gd2 O13 Gd3 109.8(3) . . ?
C13 O14 Gd3 98.6(10) . . ?
C15 O15 Gd2 96.1(8) . . ?
C15 O16 Gd3 157.6(8) . . ?
C15 O16 Gd2 92.4(7) . . ?
Gd3 O16 Gd2 109.9(3) . . ?
C17 O17 Gd2 136.9(8) . . ?
C17 O18 Gd3 143.8(10) . . ?
C19 O19 Gd3 94.9(9) . . ?
C19 O20 Gd4 153.8(9) . . ?
C19 O20 Gd3 92.2(8) . . ?
Gd4 O20 Gd3 113.0(4) . . ?
C21 O21 Gd3 133.8(9) . . ?
C21 O22 Gd4 144.9(9) . . ?
C23 O23 Gd3 140.0(9) . . ?
C23 O23 Gd4 90.8(9) . . ?
Gd3 O23 Gd4 108.0(4) . . ?
C23 O24 Gd4 101.2(10) . . ?
C25 O25 Gd4 146.7(8) . . ?
C25 O25 Gd1 93.5(8) . 1_645 ?
Gd4 O25 Gd1 109.6(3) . 1_645 ?
C25 O26 Gd1 98.1(10) . 1_645 ?
C27 O27 Gd4 145.5(13) . . ?
O2 C1 O1 118.8(12) . . ?
O2 C1 C2 123.7(12) . . ?
O1 C1 C2 117.4(12) . . ?
O2 C1 Gd1 58.2(7) . . ?
O1 C1 Gd1 60.8(7) . . ?
C2 C1 Gd1 172.8(11) . . ?
C2M C2 C1 115.2(13) . . ?
O4 C3 O3 122.3(13) . . ?
O4 C3 C4 120.9(14) . . ?
O3 C3 C4 116.7(14) . . ?
C4M C4 C3 113.4(19) . . ?
O6 C5 O5 117.7(14) . . ?
O6 C5 C6 120.8(16) . . ?
O5 C5 C6 121.4(16) . . ?
O6 C5 Gd2 55.3(8) . . ?
O5 C5 Gd2 62.6(8) . . ?
C6 C5 Gd2 176.0(13) . . ?
C6M C6 C5 116.1(18) . . ?
O7 C7 O8 121.3(14) . . ?
O7 C7 C8 124.5(14) . . ?
O8 C7 C8 113.8(14) . . ?
C8M C8 C7 113.7(17) . . ?
O9 C9 O10 119.0(13) . . ?
O9 C9 C10 121.6(13) . . ?
O10 C9 C10 119.4(14) . . ?
O9 C9 Gd4 62.0(7) . 1_465 ?
O10 C9 Gd4 57.0(7) . 1_465 ?
C10 C9 Gd4 176.4(11) . 1_465 ?
C10M C10 C9 115.6(17) . . ?
O11 C11 O12 116.8(14) . . ?
O11 C11 C12 130.3(18) . . ?
O12 C11 C12 112.9(17) . . ?
C11 C12 C12M 118.1(15) . . ?
O14 C13 O13 118.6(13) . . ?
O14 C13 C14 123.3(15) . . ?
O13 C13 C14 117.9(13) . . ?
O14 C13 Gd3 56.8(8) . . ?
O13 C13 Gd3 61.8(6) . . ?
C14 C13 Gd3 174.9(13) . . ?
C14M C14 C13 114.7(15) . . ?
O16 C15 O15 119.2(12) . . ?
O16 C15 C16 120.1(12) . . ?
O15 C15 C16 120.7(13) . . ?
O16 C15 Gd2 61.7(7) . . ?
O15 C15 Gd2 57.8(7) . . ?
C16 C15 Gd2 174.9(11) . . ?
C15 C16 C16M 116.0(15) . . ?
O18 C17 O17 120.3(13) . . ?
O18 C17 C18 126.7(15) . . ?
O17 C17 C18 112.9(13) . . ?
C18M C18 C17 120(2) . . ?
O20 C19 O19 119.9(14) . . ?
O20 C19 C20 118.5(13) . . ?
O19 C19 C20 121.6(15) . . ?
O20 C19 Gd3 61.3(7) . . ?
O19 C19 Gd3 58.6(8) . . ?
C20 C19 Gd3 174.9(13) . . ?
C20M C20 C19 119.7(16) . . ?
O21 C21 O22 124.4(14) . . ?
O21 C21 C22 115.8(14) . . ?
O22 C21 C22 119.5(13) . . ?
C22M C22 C21 116(2) . . ?
O24 C23 O23 118.1(14) . . ?
O24 C23 C24 120.7(15) . . ?
O23 C23 C24 121.1(14) . . ?
O24 C23 Gd4 54.7(8) . . ?
O23 C23 Gd4 63.7(8) . . ?
C24 C23 Gd4 174.5(12) . . ?
C24M C24 C23 113.6(18) . . ?
O26 C25 O25 116.8(14) . . ?
O26 C25 C26 124.0(15) . . ?
O25 C25 C26 119.1(13) . . ?
O26 C25 Gd1 57.1(9) . 1_645 ?
O25 C25 Gd1 59.8(7) . 1_645 ?
C26 C25 Gd1 174.8(12) . 1_645 ?
C26M C26 C25 115.7(16) . . ?
O27 C27 O28 117.1(14) . . ?
O27 C27 C28 131.2(19) . . ?
O28 C27 C28 111.5(16) . . ?
C27 C28 C28M 117.7(17) . . ?

loop_
    _geom_hbond_atom_site_label_D
    _geom_hbond_atom_site_label_H
    _geom_hbond_atom_site_label_A
    _geom_hbond_distance_DH
    _geom_hbond_distance_HA
    _geom_hbond_distance_DA
    _geom_hbond_angle_DHA
    _geom_hbond_site_symmetry_A
    _geom_hbond_publ_flag
O12 H12 O17 0.83 1.86 2.603(13) 148 . yes
O28 H28 O8 0.82 1.83 2.576(13) 149.3 1_645 yes
C12 H12A O21 0.97 2.52 3.41(2) 151.6 2_665 yes
C18 H18B O12 0.97 2.67 3.39(2) 131.3 . yes
C28 H28B O3 0.97 2.65 3.47(2) 142.6 2_666 yes

_iucr_refine_instructions_details
;
TITL Sr9 in P-1
    shelx.res
    created by SHELXL-2018/3 at 20:15:35 on 01-Jun-2023
CELL  0.71073  12.7939  13.0554  20.7800   75.855   75.172   69.192
ZERR     8.00   0.0079   0.0087   0.0131    0.012    0.014    0.010
LATT   1
SFAC  C    H    GD   O
UNIT  84 144 8 56
MERG   2
isor 0.025 o18 o28 c4 c6m c8 c12m c14 c16m c17 c18m c20 c26 c28 c28m
EQIV $1 1+x,-1+y,z
dfix 1.7 0.02 o17 h12 o8_$1 h28
FMAP   2
ACTA

REM Instructions for potential hydrogen bonds
HTAB O12 O17
HTAB O28 O8_$1
EQIV $3 -x+1, -y+1, -z
HTAB C12 O21_$3
HTAB C18 O12
EQIV $4 -x+1, -y+1, -z+1
HTAB C28 O3_$4

PLAN -5
L.S.  10
TEMP    22.00

WGHT    0.082800
FVAR       0.16278
GD1   3    0.133975    0.832843    0.265271    11.00000    0.05006    0.04440 =
         0.04918   -0.01666   -0.01483    0.01092
GD2   3    0.387357    0.594169    0.171859    11.00000    0.04716    0.03929 =
         0.04863   -0.01039   -0.01279    0.00441
GD3   3    0.631109    0.331229    0.242506    11.00000    0.04798    0.04461 =
         0.05197   -0.01287   -0.01697    0.00927
GD4   3    0.885637    0.095961    0.329785    11.00000    0.04691    0.04435 =
         0.05456   -0.01772   -0.01710    0.00960
O1    4    0.187828    0.694803    0.188616    11.00000    0.04789    0.04960 =
         0.05867   -0.02464   -0.01414    0.00941
O2    4    0.005876    0.784386    0.217714    11.00000    0.04469    0.11411 =
         0.08777   -0.05925    0.00118    0.00287
O3    4    0.175172    0.666180    0.338787    11.00000    0.09789    0.04666 =
         0.05264   -0.01087   -0.01196    0.00447
O4    4    0.312890    0.543092    0.283401    11.00000    0.08650    0.05880 =
         0.05694   -0.00940   -0.01235    0.01021
O5    4    0.332709    0.779115    0.217647    11.00000    0.05397    0.06162 =
         0.07197   -0.00298   -0.01295   -0.00959
O6    4    0.460157    0.753264    0.127355    11.00000    0.10287    0.06001 =
         0.07852   -0.03468    0.00198   -0.00936
O7    4    0.191193    0.905360    0.335276    11.00000    0.13828    0.05472 =
         0.08953   -0.04096   -0.07091    0.02268
O8    4    0.055026    1.039039    0.380407    11.00000    0.04884    0.06100 =
         0.06954   -0.03276   -0.02608    0.01896
O9    4   -0.036243    0.885399    0.344139    11.00000    0.05823    0.06540 =
         0.04771   -0.00949    0.00672   -0.02420
O10   4   -0.181165    0.961156    0.418399    11.00000    0.05933    0.06662 =
         0.06722   -0.01492   -0.00426    0.02066
O11   4    0.341790    0.677860    0.062477    11.00000    0.07843    0.04144 =
         0.02161    0.01356   -0.00780   -0.00819
O12   4    0.489067    0.684362   -0.016361    11.00000    0.08566    0.12370 =
         0.05748    0.00984   -0.01319    0.00321
AFIX 147
H12   2    0.523635    0.653944    0.014934    11.00000   -1.50000
AFIX   0
O13   4    0.540511    0.537282    0.231067    11.00000    0.04368    0.04435 =
         0.06037   -0.02140   -0.02397    0.00424
O14   4    0.621424    0.453971    0.314647    11.00000    0.15043    0.04833 =
         0.07871   -0.01874   -0.05547    0.01602
O15   4    0.312779    0.458309    0.153116    11.00000    0.05793    0.04608 =
         0.07930   -0.01642   -0.03127    0.00740
O16   4    0.465365    0.384751    0.197169    11.00000    0.05727    0.05474 =
         0.05692   -0.01129   -0.02265   -0.01338
O17   4    0.557246    0.535950    0.086012    11.00000    0.05021    0.05860 =
         0.05203   -0.00861   -0.00796    0.01117
O18   4    0.689965    0.401467    0.130355    11.00000    0.15572    0.04787 =
         0.03847   -0.00164   -0.01295    0.00364
O19   4    0.504484    0.271056    0.341387    11.00000    0.05205    0.12150 =
         0.07043    0.00897   -0.02523    0.00881
O20   4    0.685957    0.193299    0.343753    11.00000    0.03879    0.04965 =
         0.06129   -0.00558   -0.01502    0.01057
O21   4    0.674785    0.164632    0.206884    11.00000    0.08868    0.04406 =
         0.08131   -0.01056   -0.04347    0.00975
O22   4    0.811400    0.041871    0.256993    11.00000    0.09317    0.05807 =
         0.09999   -0.03204   -0.04851    0.01656
O23   4    0.827462    0.284181    0.243909    11.00000    0.05010    0.06938 =
         0.10600   -0.02497   -0.01277   -0.01578
O24   4    0.957636    0.255882    0.299700    11.00000    0.10550    0.05726 =
         0.11239   -0.00232   -0.06129   -0.00839
O25   4    1.041270    0.037939    0.239654    11.00000    0.04996    0.04439 =
         0.04749   -0.01099   -0.00245    0.00847
O26   4    1.137755   -0.044194    0.155663    11.00000    0.13633    0.05878 =
         0.06246   -0.01848   -0.01722    0.00977
O27   4    0.838575    0.183768    0.425969    11.00000    0.10370    0.06336 =
         0.06666   -0.03003   -0.04641   -0.00345
O28   4    0.981322    0.180507    0.461827    11.00000    0.11171    0.12646 =
         0.14398   -0.09810   -0.07361    0.03522
AFIX 147
H28   2    1.017594    0.151792    0.428569    11.00000   -1.50000
AFIX   0
C1    1    0.083896    0.716731    0.183025    11.00000    0.04375    0.06304 =
         0.04459   -0.00754   -0.01131    0.00160
C2    1    0.062823    0.664993    0.131990    11.00000    0.06695    0.10818 =
         0.09191   -0.05221   -0.03102   -0.00192
AFIX  23
H2A   2    0.114881    0.676170    0.089809    11.00000   -1.20000
H2B   2    0.080679    0.585496    0.147854    11.00000   -1.20000
AFIX   0
C2M   1   -0.055986    0.709322    0.118199    11.00000    0.11890    0.13123 =
         0.10285   -0.04483   -0.04720   -0.03038
AFIX 137
H2M1  2   -0.107166    0.688019    0.157660    11.00000   -1.50000
H2M2  2   -0.059123    0.679406    0.081127    11.00000   -1.50000
H2M3  2   -0.077800    0.788946    0.106972    11.00000   -1.50000
AFIX   0
C3    1    0.232036    0.567088    0.332138    11.00000    0.09034    0.04056 =
         0.04528    0.00387   -0.01512   -0.00615
C4    1    0.201314    0.476310    0.387857    11.00000    0.17750    0.09123 =
         0.08900   -0.00858    0.00075   -0.02065
AFIX  23
H4A   2    0.255961    0.449593    0.417799    11.00000   -1.20000
H4B   2    0.126925    0.508156    0.414150    11.00000   -1.20000
AFIX   0
C4M   1    0.199589    0.383302    0.362688    11.00000    0.21649    0.13773 =
         0.14979   -0.00635   -0.04567   -0.06679
AFIX 137
H4M1  2    0.129550    0.402129    0.347091    11.00000   -1.50000
H4M2  2    0.205560    0.319933    0.398252    11.00000   -1.50000
H4M3  2    0.262508    0.365991    0.325981    11.00000   -1.50000
AFIX   0
C5    1    0.401564    0.815475    0.167876    11.00000    0.06454    0.06594 =
         0.07231    0.00590   -0.02735   -0.02225
C6    1    0.413795    0.928168    0.160951    11.00000    0.12612    0.07486 =
         0.14497   -0.04451    0.00873   -0.04948
AFIX  23
H6A   2    0.338279    0.981201    0.169383    11.00000   -1.20000
H6B   2    0.452965    0.925580    0.195870    11.00000   -1.20000
AFIX   0
C6M   1    0.473575    0.969046    0.096971    11.00000    0.27791    0.13449 =
         0.16955   -0.02979    0.03144   -0.12418
AFIX 137
H6M1  2    0.553847    0.932101    0.094079    11.00000   -1.50000
H6M2  2    0.458297    1.047647    0.092832    11.00000   -1.50000
H6M3  2    0.448566    0.954730    0.061210    11.00000   -1.50000
AFIX   0
C7    1    0.160487    0.983028    0.365847    11.00000    0.06475    0.06216 =
         0.07885   -0.00793   -0.03562   -0.01443
C8    1    0.238957    1.014208    0.397310    11.00000    0.08082    0.14282 =
         0.10869   -0.06994   -0.03914    0.00496
AFIX  23
H8A   2    0.208795    1.093150    0.399052    11.00000   -1.20000
H8B   2    0.238468    0.974562    0.443363    11.00000   -1.20000
AFIX   0
C8M   1    0.352643    0.989829    0.361707    11.00000    0.15400    0.37884 =
         0.23464   -0.16261    0.00926   -0.13639
AFIX 137
H8M1  2    0.384985    0.911105    0.362367    11.00000   -1.50000
H8M2  2    0.396194    1.014157    0.382777    11.00000   -1.50000
H8M3  2    0.353930    1.027675    0.315805    11.00000   -1.50000
AFIX   0
C9    1   -0.109986    0.874337    0.396443    11.00000    0.05059    0.05483 =
         0.06756   -0.00507   -0.02057   -0.00927
C10   1   -0.114819    0.762858    0.433496    11.00000    0.07289    0.07022 =
         0.08614   -0.00070   -0.01669   -0.01088
AFIX  23
H10A  2   -0.041913    0.721271    0.446852    11.00000   -1.20000
H10B  2   -0.171737    0.772533    0.474465    11.00000   -1.20000
AFIX   0
C10M  1   -0.141215    0.696645    0.396303    11.00000    0.20809    0.13737 =
         0.22075   -0.03237   -0.09994   -0.07318
AFIX 137
H10C  2   -0.213805    0.736158    0.383297    11.00000   -1.50000
H10D  2   -0.143657    0.626978    0.424480    11.00000   -1.50000
H10E  2   -0.083562    0.683207    0.356644    11.00000   -1.50000
AFIX   0
C11   1    0.376116    0.723919    0.008671    11.00000    0.08899    0.07456 =
         0.09793   -0.01259   -0.05163   -0.01306
C12   1    0.313143    0.818799   -0.039110    11.00000    0.09736    0.10059 =
         0.05324    0.01845   -0.02619   -0.00703
AFIX  23
H12A  2    0.336613    0.797748   -0.083522    11.00000   -1.20000
H12B  2    0.338166    0.882098   -0.042216    11.00000   -1.20000
AFIX   0
C12M  1    0.169384    0.861537   -0.021066    11.00000    0.20416    0.15626 =
         0.07523    0.06038    0.07084   -0.00459
AFIX 137
H12C  2    0.141366    0.817599   -0.039246    11.00000   -1.50000
H12D  2    0.141001    0.938358   -0.040730    11.00000   -1.50000
H12E  2    0.144107    0.852936    0.027031    11.00000   -1.50000
AFIX   0
C13   1    0.568927    0.539241    0.284660    11.00000    0.06148    0.04939 =
         0.07376   -0.02147   -0.01554    0.00290
C14   1    0.525748    0.648585    0.310498    11.00000    0.12106    0.06575 =
         0.12074   -0.03923   -0.05599    0.00572
AFIX  23
H14A  2    0.540900    0.706163    0.273392    11.00000   -1.20000
H14B  2    0.443867    0.667547    0.325189    11.00000   -1.20000
AFIX   0
C14M  1    0.574944    0.648877    0.365276    11.00000    0.18401    0.12336 =
         0.16115   -0.08438   -0.06002   -0.01520
AFIX 137
H14C  2    0.544525    0.606794    0.405845    11.00000   -1.50000
H14D  2    0.557148    0.724011    0.371700    11.00000   -1.50000
H14E  2    0.656046    0.616021    0.354901    11.00000   -1.50000
AFIX   0
C15   1    0.384593    0.373159    0.179113    11.00000    0.05639    0.04324 =
         0.05140   -0.01103   -0.01015   -0.00495
C16   1    0.374292    0.262028    0.187580    11.00000    0.08183    0.04631 =
         0.12031   -0.01902   -0.02938   -0.01397
AFIX  23
H16A  2    0.378751    0.225947    0.233952    11.00000   -1.20000
H16B  2    0.439137    0.218903    0.158836    11.00000   -1.20000
AFIX   0
C16M  1    0.269270    0.258030    0.172054    11.00000    0.14017    0.11183 =
         0.31253   -0.06108   -0.07546   -0.04629
AFIX 137
H16C  2    0.204151    0.298209    0.201154    11.00000   -1.50000
H16D  2    0.270887    0.182055    0.179120    11.00000   -1.50000
H16E  2    0.264675    0.291232    0.125821    11.00000   -1.50000
AFIX   0
C17   1    0.663609    0.475892    0.084991    11.00000    0.06011    0.06901 =
         0.04466   -0.01010    0.01219   -0.01663
C18   1    0.741678    0.507612    0.020690    11.00000    0.04944    0.17307 =
         0.07491   -0.00689   -0.00560   -0.00230
AFIX  23
H18A  2    0.748609    0.460505   -0.010750    11.00000   -1.20000
H18B  2    0.703462    0.583292    0.001279    11.00000   -1.20000
AFIX   0
C18M  1    0.839736    0.502756    0.022880    11.00000    0.19770    0.45250 =
         0.16155   -0.06445    0.00947   -0.19633
AFIX 137
H18C  2    0.868560    0.442261    0.057233    11.00000   -1.50000
H18D  2    0.837967    0.571204    0.033185    11.00000   -1.50000
H18E  2    0.888261    0.491059   -0.020090    11.00000   -1.50000
AFIX   0
C19   1    0.583479    0.206705    0.372181    11.00000    0.06448    0.06453 =
         0.05728   -0.00501   -0.01399   -0.00661
C20   1    0.558554    0.148755    0.443653    11.00000    0.06664    0.11469 =
         0.09021    0.01718    0.00964    0.00268
AFIX  23
H20A  2    0.579391    0.070079    0.442500    11.00000   -1.20000
H20B  2    0.609220    0.156958    0.468331    11.00000   -1.20000
AFIX   0
C20M  1    0.447551    0.180847    0.481783    11.00000    0.13472    0.14986 =
         0.08805    0.00677   -0.00189   -0.00048
AFIX 137
H20C  2    0.426858    0.256884    0.487264    11.00000   -1.50000
H20D  2    0.444948    0.134160    0.525353    11.00000   -1.50000
H20E  2    0.395188    0.173370    0.458722    11.00000   -1.50000
AFIX   0
C21   1    0.731112    0.067746    0.226578    11.00000    0.06064    0.04879 =
         0.06762   -0.01804   -0.02992    0.00607
C22   1    0.706001   -0.021773    0.204785    11.00000    0.14993    0.06256 =
         0.17616    0.00362   -0.07753   -0.03563
AFIX  23
H22A  2    0.640118    0.012839    0.183148    11.00000   -1.20000
H22B  2    0.769934   -0.053625    0.171042    11.00000   -1.20000
AFIX   0
C22M  1    0.685854   -0.105711    0.254262    11.00000    0.29749    0.24621 =
         0.18284   -0.02165   -0.03925   -0.20191
AFIX 137
H22C  2    0.746684   -0.136064    0.279331    11.00000   -1.50000
H22D  2    0.681307   -0.162793    0.234436    11.00000   -1.50000
H22E  2    0.615308   -0.077700    0.284045    11.00000   -1.50000
AFIX   0
C23   1    0.894868    0.319850    0.260989    11.00000    0.04789    0.04808 =
         0.07213   -0.00862   -0.00928   -0.00392
C24   1    0.902802    0.435094    0.231881    11.00000    0.10549    0.07831 =
         0.14200   -0.01350   -0.04790   -0.02326
AFIX  23
H24A  2    0.965777    0.430575    0.193826    11.00000   -1.20000
H24B  2    0.833616    0.480447    0.215071    11.00000   -1.20000
AFIX   0
C24M  1    0.918987    0.489030    0.279852    11.00000    0.26546    0.11421 =
         0.14434   -0.02821   -0.04792   -0.08624
AFIX 137
H24C  2    0.925183    0.561021    0.258020    11.00000   -1.50000
H24D  2    0.987362    0.444752    0.296759    11.00000   -1.50000
H24E  2    0.855177    0.497176    0.316673    11.00000   -1.50000
AFIX   0
C25   1    1.075780    0.042208    0.175012    11.00000    0.04856    0.08063 =
         0.06456   -0.02018   -0.01021   -0.00595
C26   1    1.035182    0.149893    0.128768    11.00000    0.11054    0.07413 =
         0.06163   -0.00208   -0.01033    0.01853
AFIX  23
H26A  2    0.957285    0.161260    0.125805    11.00000   -1.20000
H26B  2    1.034495    0.209733    0.148999    11.00000   -1.20000
AFIX   0
C26M  1    1.101473    0.158411    0.060833    11.00000    0.20328    0.20030 =
         0.11815    0.05475    0.00543   -0.01508
AFIX 137
H26C  2    1.149316    0.085653    0.052346    11.00000   -1.50000
H26D  2    1.147861    0.204567    0.056262    11.00000   -1.50000
H26E  2    1.051138    0.190654    0.028908    11.00000   -1.50000
AFIX   0
C27   1    0.870530    0.223106    0.457375    11.00000    0.09711    0.07596 =
         0.07935   -0.04305   -0.00898   -0.00212
C28   1    0.807019    0.313999    0.500942    11.00000    0.12836    0.13207 =
         0.09999   -0.07321   -0.03594    0.01534
AFIX  23
H28A  2    0.843161    0.371851    0.485582    11.00000   -1.20000
H28B  2    0.817721    0.282033    0.547020    11.00000   -1.20000
AFIX   0
C28M  1    0.676378    0.370373    0.502235    11.00000    0.21020    0.14196 =
         0.30848   -0.15232   -0.15365    0.01831
AFIX 137
H28C  2    0.653380    0.342422    0.471273    11.00000   -1.50000
H28D  2    0.660372    0.449406    0.489197    11.00000   -1.50000
H28E  2    0.635237    0.353876    0.547027    11.00000   -1.50000
AFIX   0
HKLF    4


REM  Sr9 in P-1
REM wR2 = 0.2006, GooF = S = 0.947, Restrained GooF = 0.953 for all data
REM R1 = 0.0711 for 6823 Fo > 4sig(Fo) and 0.1775 for all 15326 data
REM 683 parameters refined using 86 restraints

END

WGHT      0.0828      0.0000

REM Highest difference peak  3.049,  deepest hole -2.008,  1-sigma level  0.204
Q1    1   0.6044  0.4042  0.5168  11.00000  0.05    3.05
Q2    1   0.1096  0.9086 -0.0194  11.00000  0.05    2.99
Q3    1   0.1050  0.9053  0.3598  11.00000  0.05    2.59
Q4    1   0.6094  0.4099  0.1345  11.00000  0.05    2.57
Q5    1   0.8655  0.1641  0.4293  11.00000  0.05    1.33
;

# END of CIF

#===END

#\#CIF_1.1

#  CIF produced by WinGX routine CIF_UPDATE
#  Created on 2023-04-03 at 20:46:23
#  Using CIFtbx version 3.0.4  1 Sep 2006

#  Dictionary name : cif_core.dic
#  Dictionary vers : 2.4.5
#  Request file    : c:\wingx\files\archive.reqdat
#  CIF files read  : shelx project

#------------------ SECTION 1. GLOBAL INFORMATION ---------------------------#

data_global

#------------------ AUDIT DETAILS -------------------------------------------#

_audit_creation_date            2023-04-03
_audit_creation_method          'WinGX routine CIF_UPDATE'
_audit_conform_dict_name        cif_core.dic
_audit_conform_dict_version     2.4.3
_audit_conform_dict_location    ftp://ftp.iucr.org/pub/cif_core.dic
_audit_update_record            ?

#------------------ AUTHOR DETAILS -------------------------------------------#

# Name and address of author for correspondence

_publ_contact_author_name       'Molins, Elies'
_publ_contact_author_address
;
ICMAB-CSIC
Carrer Til·lers, 1
Campus Universitat Autònoma de Barcelona
08193-Bellaterra
Spain
;
_publ_contact_author_email       'elies.molins@icmab.es'
_publ_contact_author_fax         '+34935805729'
_publ_contact_author_phone       '+34935801853'


# Insert blank lines between references

_publ_section_references
;
Blessing, R. H. (1995) Acta Cryst., A51, 33-38.

Blessing, R. H. (1987) Cryst. Rev. 1, 3-58.

Blessing, R. H. (1989) J. Appl. Cryst. 22, 396-397.

Bruker (2012) APEX2 (Version 2012.10-0), SAINT (version 8.27B), SADABS
(version 2012/1), BrukerAXS Inc, Madison, Wisconsin, USA.

ABSCOR: Higashi, T. (1995). ABSCOR. Rigaku Corporation, Tokyo, Japan.

CAD-4 Software: Enraf-Nonius (1989). CAD-4 Software (or CAD-4 EXPRESS).
Enraf-Nonius, Delft, The Netherlands.

Cambridge Structural Database: Allen, F. R. (2002). Acta Cryst. B58, 380-388.

CAMERON: Watkin, D. J., Prout, C. K. & Pearce, L. J. (1996). CAMERON.
Chemical Crystallography Laboratory, Oxford, England.

CrysAlis CCD, CrysAlis RED and associated programs: Oxford Diffraction (2006).
Program name(s). Oxford Diffraction Ltd, Abingdon, England.

CRYSTALS: Betteridge, P. W., Carruthers, J. R., Cooper, R. I., Prout, K. &
Watkin, D. J. (2003). J. Appl. Cryst. 36, 1487.

COLLECT: Nonius (1998). COLLECT. Nonius BV, Delft, The Netherlands.

DENZO/SCALEPACK:  Otwinowski, Z. & Minor, W. (1997). Methods in Enzymology,
Vol. 276, Macromolecular Crystallography, Part A, edited by C. W. Carter Jr
& R. M. Sweet, pp. 307-326. New York: Academic Press.

DIAMOND: Brandenburg, K.(2006). DIAMOND. Crystal Impact GbR, Bonn, Germany.

DIF4 and REDU4: Stoe & Cie (1991). Program name(s). Stoe & Cie, Darmstadt,
Germany.

DIFABS: Walker, N. &  Stuart, D. (1983). Acta Cryst., A39, 158 - 166.

DIRAX: Duisenberg, A. J. M. (1992). J. Appl. Cryst. 25, 92-96.

DIRDIF-2008: Beurskens, P.T., Beurskens, G., de Gelder, R., Garci\'ia-Granda,
S., Gould, R.O. & Smits, J.M.M. (2008) The DIRDIF-2008 program
system, Crystallography Laboratory, Radboud University  Nijmegen,
The Netherlands.

EDMA: Palatinus, L., Prathapa, S. J. & van Smaalen, S. (2012) J. Appl. Cryst.
45, 575-580.

enCIFer: Allen, F. H., Johnson, O., Shields, G. P., Smith, B. R. & Towler,
M. (2004). J. Appl. Cryst. 37, 335-338.

EVALCCD: Duisenberg, A. J. M., Kroon-Batenburg, L. M. J. & Schreurs,
A. M. M. (2003). J. Appl. Cryst. 36, 220-229.

JANA2000: Petricek, V. & Dusek, M. (2000). JANA2000. Institute of Physics,
Czech Academy of Sciences, Prague, Czech Republic.

MERCURY: Macrae, C. F., Bruno, I. J., Chisholm, J. A., Edgington,
P. R., McCabe, P., Pidcock, E., Rodriguez-Monge, L., Taylor, R.,
van de Streek, J. & Wood, P. A. (2008). J. Appl. Cryst. 41, 466-470.

MOGUL: Bruno, I. J., Cole, J. C., Kessler, M., Luo, J., Motherwell,
W. D. S., Purkis, L. H., Smith, B. R., Taylor, R., Cooper, R. I., Harris,
S. E. & Orpen, A. G. (2004). J. Chem. Inf. Comput. Sci. 44, 2133-2144.

ORTEPII: Johnson, C. K. (1976). ORTEPII. Report ORNL-5138. Oak Ridge
National Laboratory, Tennessee, USA.

ORTEPIII:  Burnett, M. N. & Johnson, C. K. (1996). ORTEPIII.
Report ORNL-6895. Oak Ridge National Laboratory, Tennessee, USA.

ORTEP-3: Farrugia, L. J. (2012). J. Appl. Cryst. 45, 849-854.

PARST: Nardelli, M. (1995). J. Appl. Cryst. 28, 659.

PLATON: Spek, A. L. (2009). Acta. Cryst. D65, 148-155.

PROCESS: Rigaku (1996). PROCESS. Rigaku Corporation, Tokyo, Japan.

PROCESS-AUTO: Rigaku (1998). PROCESS-AUTO. Rigaku Corporation, Tokyo, Japan.

PublCIF: Westrip, S. P. (2010). J. Appl. Cryst. 43, 920-925.

SCHAKAL: Keller, E. (1999) University of Freiburg, Germany.

SHELX: Sheldrick, G. M. (2015). Acta Cryst. C71, 3-8.

SHELXD: Schneider, T. R. & Sheldrick, G. M. (2002) Acta Cryst. D58, 1772-1779.

SHELXT: Sheldrick, G. M. (2015). Acta Cryst. A71, 3-8.

SIR92: Altomare, A., Cascarano, G., Giacovazzo, C., Guagliardi, A., Burla,
M. C., Polidori, G. & Camalli, M. (1994). J. Appl. Cryst. 27, 435.

SIR97: Altomare, A., Burla, M. C., Camalli, M., Cascarano, G. L.,
Giacovazzo, C., Guagliardi, A., Moliterni, A. G. G., Polidori, G. &
Spagna, R. (1999). J. Appl. Cryst. 32, 115-119.

SIR2002: Burla, M. C., Camalli, M., Carrozzini, B., Cascarano, G. L.,
Giacovazzo, C., Polidori, G. & Spagna, R. (2003). J. Appl. Cryst. 36, 1103.

SIR2004: Burla, M. C., Caliandro, R., Camalli, M., Carrozzini, B.,
Cascarano, G. L., De Caro, L., Giacovazzo, C., Polidori, G. & Spagna, R.
(2005). J. Appl. Cryst. 38, 381-388.

SIR2008 & IL MILIONE: Burla, M. C., Caliandro, R., Camalli, M., Carrozzini, B.,
Cascarano, G. L., De Caro, L., Giacovazzo, C., Polidori, G., Siliqi, D.,
& Spagna, R. (2007). J. Appl. Cryst. 40, 609-613.

SIR2011: Burla, M. C., Caliandro, R., Camalli, M., Carrozzini, B.,
Cascarano, G. L., Giacovazzo, C., Mallamo, M., Mazzone, A., Polidori, G.
& Spagna, R. (2012). J. Appl. Cryst. 45, 357-361.

SUPERFLIP: Palatinus, L. & Chapuis, G. (2007) J. Appl. Cryst. 40, 786-790.

TEXSAN: Molecular Structure Corporation & Rigaku (2000). TEXSAN. MSC,
The Woodlands, Texas, USA, and Rigaku Corporation, Tokyo, Japan.

WinGX: Farrugia, L. J. (2012). J. Appl. Cryst. 45, 849-854.

X-AREA, X-RED, X-RED32, X-SHAPE:  Stoe & Cie (2002). Program name(s).
Stoe & Cie GmbH, Darmstadt, Germany.

XCAD4: Harms, K. & Wocadlo, S. (1995). XCAD4. University of Marburg, Germany.

XSCANS: Siemens (1994). XSCANS. Siemens Analytical X-ray Instruments Inc.,
Madison, Wisconsin, USA.

;

#------------------  SECTION 2. COMPOUND(S) DETAILS -------------------------#

data_shelx

_audit_creation_date                    2023-04-03T20:46:23-00:00
_audit_creation_method                  'WinGX routine CIF_UPDATE'
_audit_conform_dict_name                cif_core.dic
_audit_conform_dict_version             2.4.5
_audit_conform_dict_location            ftp://ftp.iucr.org/pub/cif_core.dic
_publ_requested_category                FM

#----------------------------------------------------------------------------#
#                   CHEMICAL INFORMATION                                     #
#----------------------------------------------------------------------------#

_chemical_formula_sum                   'C9 H17 O7 Sm'
_chemical_formula_weight                387.57

#----------------------------------------------------------------------------#
#                   UNIT CELL INFORMATION                                    #
#----------------------------------------------------------------------------#

_symmetry_cell_setting                  triclinic
_symmetry_space_group_name_H-M          'P -1'
_symmetry_space_group_name_Hall         '-P 1'
_symmetry_Int_Tables_number             2
loop_
    _symmetry_equiv_pos_as_xyz
'x, y, z'
'-x, -y, -z'

_cell_length_a                          9.620(7)
_cell_length_b                          11.594(8)
_cell_length_c                          11.898(9)
_cell_angle_alpha                       97.052(14)
_cell_angle_beta                        92.512(14)
_cell_angle_gamma                       102.805(13)
_cell_volume                            1280.9(16)
_cell_formula_units_Z                   4
_cell_measurement_temperature           295(2)
_cell_measurement_reflns_used           4627
_cell_measurement_theta_min             2.21
_cell_measurement_theta_max             20.28
_cell_measurement_wavelength            0.71073

#----------------------------------------------------------------------------#
#                   CRYSTAL INFORMATION                                      #
#----------------------------------------------------------------------------#

_exptl_crystal_size_max                 0.28
_exptl_crystal_size_mid                 0.11
_exptl_crystal_size_min                 0.09
_exptl_crystal_description              'prism'
_exptl_crystal_density_diffrn           2.01
_exptl_crystal_density_method           'not measured'
_exptl_crystal_F_000                    756

#----------------------------------------------------------------------------#
#                   ABSORPTION CORRECTION                                    #
#----------------------------------------------------------------------------#

_exptl_absorpt_coefficient_mu           4.604
_exptl_absorpt_correction_type          multi-scan
_exptl_absorpt_process_details
;
        SADABS - Bruker Nonius area detector scaling and absorption correction -
;
_exptl_absorpt_correction_T_min         0.31
_exptl_absorpt_correction_T_max         1
_shelx_estimated_absorpt_T_min          0.359
_shelx_estimated_absorpt_T_max          0.682

#----------------------------------------------------------------------------#
#                   DATA COLLECTION                                          #
#----------------------------------------------------------------------------#

_diffrn_source                          'sealed x-ray tube'
_diffrn_ambient_temperature             295(2)
_diffrn_radiation_wavelength            0.71073
_diffrn_radiation_type                  MoK\a
_diffrn_radiation_monochromator         graphite
_diffrn_radiation_probe                 x-ray
_diffrn_detector                        'APEX-II CCD'
_diffrn_orient_matrix_ub_11             0.080933
_diffrn_orient_matrix_ub_12             -0.041086
_diffrn_orient_matrix_ub_13             -0.006718
_diffrn_orient_matrix_ub_21             -0.053239
_diffrn_orient_matrix_ub_22             -0.055389
_diffrn_orient_matrix_ub_23             -0.066821
_diffrn_orient_matrix_ub_31             0.045177
_diffrn_orient_matrix_ub_32             0.056696
_diffrn_orient_matrix_ub_33             -0.051964
_diffrn_measurement_device              '\k-geometry diffractometer'
_diffrn_measurement_device_type         'Bruker APEX-II'
_diffrn_measurement_method              '\f or \w oscillation scans'
_diffrn_standards_number                0
_diffrn_standards_interval_time         .
_diffrn_standards_interval_count        .
_diffrn_standards_decay_%               ?
_diffrn_reflns_av_R_equivalents         0.1493
_diffrn_reflns_av_unetI/netI            0.1116
_diffrn_reflns_number                   34488
_diffrn_reflns_limit_h_min              -12
_diffrn_reflns_limit_h_max              12
_diffrn_reflns_limit_k_min              -15
_diffrn_reflns_limit_k_max              15
_diffrn_reflns_limit_l_min              -15
_diffrn_reflns_limit_l_max              15
_diffrn_reflns_theta_min                1.729
_diffrn_reflns_theta_max                28.261
_diffrn_reflns_theta_full               25.242
_diffrn_measured_fraction_theta_full
                                        1
_diffrn_measured_fraction_theta_max
                                        0.993
_diffrn_reflns_Laue_measured_fraction_full
                                        1
_diffrn_reflns_Laue_measured_fraction_max
                                        0.993
_diffrn_reflns_point_group_measured_fraction_full
                                        1
_diffrn_reflns_point_group_measured_fraction_max
                                        0.993
_reflns_Friedel_coverage                0
_reflns_number_total                    6292
_reflns_number_gt                       3611
_reflns_threshold_expression            'I > 2\s(I)'
_diffrn_reflns_reduction_process
;
        Scaled and merged with Sortav
        R.H. Blessing, (1987) Cryst. Rev. 1, 3-58
        R.H. Blessing, (1989) J. Appl. Cryst. 22, 396-397
;

#----------------------------------------------------------------------------#
#                   COMPUTER PROGRAMS USED                                   #
#----------------------------------------------------------------------------#

_computing_data_collection              'Bruker APEX2 software'
_computing_cell_refinement              'SAINT V6.45A integration software'
_computing_data_reduction               'SORTAV (Blessing, 1995)'
_computing_structure_solution           'SHELXT-2018/2 (Sheldrick, 2015)'
_computing_structure_refinement         'SHELXL-2018/3 (Sheldrick, 2018)'
_computing_molecular_graphics           'Ortep for Windows (Farrugia, 2012)'
_computing_publication_material
                                   'WinGX publication routines (Farrugia, 2012)'

#----------------------------------------------------------------------------#
#                   STRUCTURE SOLUTION                                       #
#----------------------------------------------------------------------------#

_atom_sites_solution_primary            dual
_atom_sites_solution_secondary          dual
_atom_sites_solution_hydrogens          mixed

#----------------------------------------------------------------------------#
#                   REFINEMENT INFORMATION                                   #
#----------------------------------------------------------------------------#

_shelx_SHELXL_version_number            2018/3
_refine_ls_structure_factor_coef        Fsqd
_refine_ls_matrix_type                  full
_refine_ls_weighting_scheme             calc
_refine_ls_weighting_details
              'w=1/[\s^2^(Fo^2^)+(0.1446P)^2^+3.1103P] where P=(Fo^2^+2Fc^2^)/3'
_refine_ls_hydrogen_treatment           mixed
_refine_ls_extinction_method            'SHELXL-2018/3 (Sheldrick 2018)'
_refine_ls_extinction_expression
                                    Fc^*^=kFc[1+0.001xFc^2^\l^3^/sin(2\q)]^-1/4^
_refine_ls_extinction_coef              0.0042(9)
_refine_ls_number_reflns                6292
_refine_ls_number_parameters            326
_refine_ls_number_restraints            10
_refine_ls_number_constraints           0
_refine_ls_R_factor_all                 0.1454
_refine_ls_R_factor_gt                  0.0815
_refine_ls_wR_factor_ref                0.247
_refine_ls_wR_factor_gt                 0.1996
_refine_ls_goodness_of_fit_ref          1.012
_refine_ls_restrained_S_all             1.012
_refine_ls_shift/su_max                 0
_refine_ls_shift/su_mean                0
_refine_diff_density_max                8.858
_refine_diff_density_min                -3.4
_refine_diff_density_rms                0.37

#----------------------------------------------------------------------------#
#                   CONSTRAINTS AND RESTRAINTS                               #
#----------------------------------------------------------------------------#


#----------------------------------------------------------------------------#
#                   ATOMIC TYPES, COORDINATES AND THERMAL PARAMETERS         #
#----------------------------------------------------------------------------#

loop_
    _atom_type_symbol
    _atom_type_description
    _atom_type_scat_dispersion_real
    _atom_type_scat_dispersion_imag
    _atom_type_scat_source
C C 0.0033 0.0016 'International Tables Vol C Tables 4.2.6.8 and 6.1.1.4'
H H 0 0 'International Tables Vol C Tables 4.2.6.8 and 6.1.1.4'
O O 0.0106 0.006 'International Tables Vol C Tables 4.2.6.8 and 6.1.1.4'
Sm Sm -0.1638 3.4418 'International Tables Vol C Tables 4.2.6.8 and 6.1.1.4'

loop_
    _atom_site_label
    _atom_site_type_symbol
    _atom_site_fract_x
    _atom_site_fract_y
    _atom_site_fract_z
    _atom_site_U_iso_or_equiv
    _atom_site_adp_type
    _atom_site_occupancy
    _atom_site_site_symmetry_order
    _atom_site_calc_flag
    _atom_site_refinement_flags_posn
    _atom_site_refinement_flags_adp
    _atom_site_refinement_flags_occupancy
    _atom_site_disorder_assembly
    _atom_site_disorder_group
Sm1 Sm 0.19723(7) 0.60905(5) 0.50230(6) 0.0274(2) Uani 1 1 d . . . . .
Sm2 Sm 0.41145(7) 0.15024(6) 0.49799(7) 0.0294(2) Uani 1 1 d . . . . .
O1 O 0.4262(10) 0.6988(8) 0.6006(9) 0.035(2) Uani 1 1 d . . . . .
O2 O 0.6264(10) 0.7901(9) 0.6913(10) 0.042(3) Uani 1 1 d . . . . .
O3 O 0.0346(10) 0.4346(8) 0.4093(9) 0.035(2) Uani 1 1 d . . . . .
O4 O -0.1399(11) 0.3175(9) 0.3050(10) 0.045(3) Uani 1 1 d . . . . .
O5 O 0.2233(10) 0.4593(9) 0.6110(10) 0.040(3) Uani 1 1 d . . . . .
O6 O 0.3674(10) 0.3402(8) 0.5759(9) 0.040(3) Uani 1 1 d D . . . .
O7 O 0.1478(10) 0.1433(9) 0.4607(10) 0.042(3) Uani 1 1 d . . . . .
O8 O 0.2290(10) -0.0118(8) 0.4013(10) 0.041(3) Uani 1 1 d . . . . .
O9 O 0.5516(10) 0.0308(8) 0.4021(9) 0.035(2) Uani 1 1 d . . . . .
O10 O 0.6672(11) -0.0930(9) 0.3225(10) 0.042(3) Uani 1 1 d . . . . .
O11 O 0.6322(10) 0.2427(8) 0.6015(9) 0.035(2) Uani 1 1 d . . . . .
O12 O 0.8152(11) 0.3609(10) 0.6977(10) 0.048(3) Uani 1 1 d . . . . .
O13 O 0.3655(10) 0.4986(8) 0.4076(9) 0.039(3) Uani 1 1 d D . . . .
H131 H 0.369(12) 0.450(6) 0.464(5) 0.058 Uiso 1 1 d D U . . .
H132 H 0.448(5) 0.554(7) 0.410(9) 0.058 Uiso 1 1 d D U . . .
O14 O 0.0990(10) 0.7841(9) 0.4907(11) 0.050(3) Uani 1 1 d D . . . .
H141 H 0.010(4) 0.798(6) 0.488(6) 0.075 Uiso 1 1 d D U . . .
H142 H 0.160(6) 0.841(5) 0.459(9) 0.075 Uiso 1 1 d D U . . .
C1 C 0.5121(16) 0.7179(14) 0.6894(14) 0.038(4) Uani 1 1 d . . . . .
C2 C 0.4686(18) 0.6552(15) 0.7885(14) 0.048(4) Uani 1 1 d . . . . .
H2A H 0.377177 0.669917 0.80949 0.057 Uiso 1 1 calc R U . . .
H2B H 0.455109 0.569968 0.765546 0.057 Uiso 1 1 calc R U . . .
C3 C 0.570(3) 0.690(3) 0.889(2) 0.104(10) Uani 1 1 d . . . . .
H3A H 0.666173 0.703176 0.865276 0.156 Uiso 1 1 calc R U . . .
H3B H 0.555276 0.628202 0.936359 0.156 Uiso 1 1 calc R U . . .
H3C H 0.556329 0.762715 0.930416 0.156 Uiso 1 1 calc R U . . .
C4 C -0.0143(15) 0.3669(13) 0.3166(15) 0.038(4) Uani 1 1 d . . . . .
C5 C 0.0854(18) 0.3530(16) 0.2263(15) 0.051(4) Uani 1 1 d . . . . .
H5A H 0.136772 0.431826 0.213756 0.061 Uiso 1 1 calc R U . . .
H5B H 0.155024 0.311965 0.25347 0.061 Uiso 1 1 calc R U . . .
C6 C 0.017(2) 0.287(2) 0.1166(17) 0.082(7) Uani 1 1 d . . . . .
H6A H -0.041505 0.212045 0.128664 0.124 Uiso 1 1 calc R U . . .
H6B H 0.089729 0.273911 0.066907 0.124 Uiso 1 1 calc R U . . .
H6C H -0.040753 0.333297 0.082852 0.124 Uiso 1 1 calc R U . . .
C7 C 0.2740(14) 0.3780(13) 0.6358(13) 0.036(3) Uani 1 1 d . . . . .
C8 C 0.237(3) 0.3233(16) 0.7418(18) 0.078(7) Uani 1 1 d . . . . .
H8A H 0.176132 0.244276 0.719954 0.093 Uiso 1 1 calc R U . . .
H8B H 0.32449 0.313578 0.779265 0.093 Uiso 1 1 calc R U . . .
C9 C 0.167(3) 0.3884(19) 0.822(2) 0.088(8) Uani 1 1 d . . . . .
H9A H 0.234327 0.457917 0.859146 0.132 Uiso 1 1 calc R U . . .
H9B H 0.12881 0.338698 0.877234 0.132 Uiso 1 1 calc R U . . .
H9C H 0.090647 0.412395 0.783093 0.132 Uiso 1 1 calc R U . . .
C10 C 0.1383(14) 0.0510(14) 0.3970(14) 0.037(4) Uani 1 1 d . . . . .
C11 C 0.0192(17) 0.0115(17) 0.3026(18) 0.057(5) Uani 1 1 d . . . . .
H11A H -0.058552 -0.045196 0.328739 0.069 Uiso 1 1 calc R U . . .
H11B H -0.016759 0.080342 0.287748 0.069 Uiso 1 1 calc R U . . .
C12 C 0.062(3) -0.043(3) 0.197(2) 0.111(11) Uani 1 1 d . . . . .
H12A H 0.132985 0.014418 0.166828 0.166 Uiso 1 1 calc R U . . .
H12B H -0.02024 -0.069395 0.143259 0.166 Uiso 1 1 calc R U . . .
H12C H 0.099822 -0.110121 0.210865 0.166 Uiso 1 1 calc R U . . .
C13 C 0.6151(15) -0.0058(13) 0.3183(14) 0.038(4) Uani 1 1 d . . . . .
C14 C 0.621(2) 0.0542(15) 0.2147(14) 0.049(4) Uani 1 1 d . . . . .
H14A H 0.686741 0.131684 0.231908 0.059 Uiso 1 1 calc R U . . .
H14B H 0.527008 0.068049 0.197099 0.059 Uiso 1 1 calc R U . . .
C15 C 0.665(2) -0.011(2) 0.1114(17) 0.067(6) Uani 1 1 d . . . . .
H15A H 0.752445 -0.033546 0.129652 0.101 Uiso 1 1 calc R U . . .
H15B H 0.679474 0.040465 0.053273 0.101 Uiso 1 1 calc R U . . .
H15C H 0.59168 -0.080701 0.084708 0.101 Uiso 1 1 calc R U . . .
C16 C 0.7016(15) 0.2846(14) 0.6951(14) 0.037(3) Uani 1 1 d . . . . .
C17 C 0.6544(19) 0.2419(19) 0.8016(15) 0.058(5) Uani 1 1 d . . . . .
H17A H 0.658495 0.15864 0.797058 0.069 Uiso 1 1 calc R U . . .
H17B H 0.55496 0.24533 0.806656 0.069 Uiso 1 1 calc R U . . .
C18 C 0.735(3) 0.307(3) 0.9081(19) 0.104(10) Uani 1 1 d . . . . .
H18A H 0.835812 0.317185 0.89951 0.157 Uiso 1 1 calc R U . . .
H18B H 0.709655 0.261112 0.969358 0.157 Uiso 1 1 calc R U . . .
H18C H 0.712437 0.383096 0.924393 0.157 Uiso 1 1 calc R U . . .

loop_
    _atom_site_aniso_label
    _atom_site_aniso_U_11
    _atom_site_aniso_U_22
    _atom_site_aniso_U_33
    _atom_site_aniso_U_23
    _atom_site_aniso_U_13
    _atom_site_aniso_U_12
Sm1 0.0153(3) 0.0163(4) 0.0498(5) 0.0044(3) 0.0046(3) 0.0014(2)
Sm2 0.0155(4) 0.0146(3) 0.0581(6) 0.0058(3) 0.0059(3) 0.0022(2)
O1 0.029(5) 0.027(5) 0.049(6) 0.006(4) 0.002(5) 0.006(4)
O2 0.021(5) 0.030(5) 0.067(8) 0.007(5) 0.002(5) -0.012(4)
O3 0.028(5) 0.026(5) 0.048(6) 0.004(4) 0.008(4) 0.001(4)
O4 0.021(5) 0.036(6) 0.070(8) -0.008(5) 0.004(5) -0.002(4)
O5 0.026(5) 0.025(5) 0.073(8) 0.013(5) 0.010(5) 0.009(4)
O6 0.031(6) 0.026(5) 0.069(8) 0.002(5) 0.013(5) 0.017(4)
O7 0.021(5) 0.022(5) 0.086(8) 0.007(5) 0.010(5) 0.008(4)
O8 0.021(5) 0.017(5) 0.083(8) 0.006(5) 0.004(5) 0.004(4)
O9 0.022(5) 0.027(5) 0.056(7) 0.003(4) 0.015(4) 0.006(4)
O10 0.037(6) 0.024(5) 0.072(8) 0.012(5) 0.018(5) 0.013(4)
O11 0.031(5) 0.025(5) 0.052(7) 0.011(4) 0.003(5) 0.006(4)
O12 0.030(6) 0.040(6) 0.065(8) 0.015(5) -0.003(5) -0.014(5)
O13 0.019(5) 0.023(5) 0.071(8) 0.006(5) 0.007(5) -0.002(4)
O14 0.028(6) 0.031(6) 0.103(10) 0.033(6) 0.019(6) 0.018(5)
C1 0.024(7) 0.035(8) 0.054(10) 0.006(7) -0.009(7) 0.007(6)
C2 0.039(9) 0.038(9) 0.056(11) 0.002(7) 0.010(8) -0.009(7)
C3 0.069(17) 0.17(3) 0.063(16) 0.023(17) -0.001(12) 0.004(17)
C4 0.021(7) 0.025(7) 0.067(11) 0.006(7) 0.010(7) 0.002(6)
C5 0.036(9) 0.051(10) 0.064(12) 0.006(8) 0.018(8) 0.005(8)
C6 0.073(16) 0.12(2) 0.046(12) -0.004(12) 0.014(11) 0.011(14)
C7 0.016(7) 0.038(8) 0.052(10) 0.013(7) 0.001(6) 0.000(6)
C8 0.116(18) 0.042(10) 0.104(16) 0.037(10) 0.078(14) 0.051(11)
C9 0.11(2) 0.049(13) 0.109(19) 0.008(12) 0.057(15) 0.011(13)
C10 0.011(6) 0.035(8) 0.067(11) 0.015(7) 0.011(6) -0.001(5)
C11 0.022(8) 0.049(11) 0.099(16) 0.011(10) -0.013(9) 0.006(7)
C12 0.089(19) 0.17(3) 0.069(16) -0.048(17) -0.033(14) 0.063(19)
C13 0.021(7) 0.026(7) 0.058(10) -0.005(7) 0.004(7) -0.007(6)
C14 0.059(11) 0.037(9) 0.048(10) 0.011(7) 0.007(8) -0.002(8)
C15 0.055(12) 0.079(15) 0.072(14) 0.018(11) 0.009(10) 0.020(11)
C16 0.019(7) 0.037(8) 0.054(10) 0.005(7) 0.003(6) 0.005(6)
C17 0.036(10) 0.075(13) 0.053(11) 0.001(9) 0.000(8) -0.002(9)
C18 0.065(16) 0.16(3) 0.064(15) 0.025(16) 0.007(12) -0.030(16)


#----------------------------------------------------------------------------#
#                   MOLECULAR GEOMETRY                                       #
#----------------------------------------------------------------------------#

_geom_special_details
;
 All esds (except the esd in the dihedral angle between two l.s. planes)
 are estimated using the full covariance matrix.  The cell esds are taken
 into account individually in the estimation of esds in distances, angles
 and torsion angles; correlations between esds in cell parameters are only
 used when they are defined by crystal symmetry.  An approximate (isotropic)
 treatment of cell esds is used for estimating esds involving l.s. planes.
;
loop_
    _geom_bond_atom_site_label_1
    _geom_bond_atom_site_label_2
    _geom_bond_distance
    _geom_bond_site_symmetry_2
    _geom_bond_publ_flag
Sm1 O5 2.338(10) . ?
Sm1 O3 2.379(10) . ?
Sm1 O1 2.400(10) . ?
Sm1 O14 2.437(9) . ?
Sm1 O12 2.448(12) 2_666 ?
Sm1 O4 2.475(11) 2_566 ?
Sm1 O3 2.485(10) 2_566 ?
Sm1 O13 2.501(10) . ?
Sm1 O11 2.573(10) 2_666 ?
Sm1 C4 2.867(15) 2_566 ?
Sm1 C16 2.892(16) 2_666 ?
Sm1 Sm1 4.061(3) 2_566 ?
Sm2 O9 2.369(9) . ?
Sm2 O11 2.369(10) . ?
Sm2 O8 2.401(10) . ?
Sm2 O6 2.416(9) . ?
Sm2 O10 2.417(11) 2_656 ?
Sm2 O2 2.471(11) 2_666 ?
Sm2 O1 2.516(10) 2_666 ?
Sm2 O7 2.537(10) . ?
Sm2 O9 2.618(10) 2_656 ?
Sm2 C10 2.778(14) . ?
Sm2 C1 2.886(16) 2_666 ?
Sm2 C13 2.899(16) 2_656 ?
O1 C1 1.278(17) . ?
O2 C1 1.223(17) . ?
O3 C4 1.277(18) . ?
O4 C4 1.211(16) . ?
O5 C7 1.214(17) . ?
O6 C7 1.289(17) . ?
O7 C10 1.216(18) . ?
O8 C10 1.257(16) . ?
O9 C13 1.270(17) . ?
O10 C13 1.228(17) . ?
O11 C16 1.257(18) . ?
O12 C16 1.241(17) . ?
C1 C2 1.49(2) . ?
C2 C3 1.47(3) . ?
C4 C5 1.49(2) . ?
C5 C6 1.47(3) . ?
C7 C8 1.50(2) . ?
C8 C9 1.43(3) . ?
C10 C11 1.52(2) . ?
C11 C12 1.45(3) . ?
C13 C14 1.49(2) . ?
C14 C15 1.49(3) . ?
C16 C17 1.47(2) . ?
C17 C18 1.48(3) . ?

loop_
    _geom_angle_atom_site_label_1
    _geom_angle_atom_site_label_2
    _geom_angle_atom_site_label_3
    _geom_angle
    _geom_angle_site_symmetry_1
    _geom_angle_site_symmetry_3
    _geom_angle_publ_flag
O5 Sm1 O3 75.6(4) . . ?
O5 Sm1 O1 79.8(3) . . ?
O3 Sm1 O1 148.7(3) . . ?
O5 Sm1 O14 145.8(4) . . ?
O3 Sm1 O14 110.3(4) . . ?
O1 Sm1 O14 101.0(4) . . ?
O5 Sm1 O12 138.8(4) . 2_666 ?
O3 Sm1 O12 75.4(3) . 2_666 ?
O1 Sm1 O12 113.4(3) . 2_666 ?
O14 Sm1 O12 72.7(4) . 2_666 ?
O5 Sm1 O4 75.5(4) . 2_566 ?
O3 Sm1 O4 115.5(3) . 2_566 ?
O1 Sm1 O4 75.8(3) . 2_566 ?
O14 Sm1 O4 71.7(4) . 2_566 ?
O12 Sm1 O4 144.3(4) 2_666 2_566 ?
O5 Sm1 O3 77.4(3) . 2_566 ?
O3 Sm1 O3 66.8(4) . 2_566 ?
O1 Sm1 O3 125.9(3) . 2_566 ?
O14 Sm1 O3 74.8(3) . 2_566 ?
O12 Sm1 O3 116.1(4) 2_666 2_566 ?
O4 Sm1 O3 51.2(3) 2_566 2_566 ?
O5 Sm1 O13 72.6(3) . . ?
O3 Sm1 O13 79.0(3) . . ?
O1 Sm1 O13 75.3(3) . . ?
O14 Sm1 O13 141.2(3) . . ?
O12 Sm1 O13 73.7(4) 2_666 . ?
O4 Sm1 O13 140.0(4) 2_566 . ?
O3 Sm1 O13 139.0(3) 2_566 . ?
O5 Sm1 O11 134.9(3) . 2_666 ?
O3 Sm1 O11 124.0(3) . 2_666 ?
O1 Sm1 O11 64.2(3) . 2_666 ?
O14 Sm1 O11 71.1(3) . 2_666 ?
O12 Sm1 O11 50.8(3) 2_666 2_666 ?
O4 Sm1 O11 117.3(3) 2_566 2_666 ?
O3 Sm1 O11 145.8(3) 2_566 2_666 ?
O13 Sm1 O11 72.8(3) . 2_666 ?
O5 Sm1 C4 75.7(4) . 2_566 ?
O3 Sm1 C4 92.1(4) . 2_566 ?
O1 Sm1 C4 100.3(4) . 2_566 ?
O14 Sm1 C4 70.6(4) . 2_566 ?
O12 Sm1 C4 133.8(4) 2_666 2_566 ?
O4 Sm1 C4 24.9(4) 2_566 2_566 ?
O3 Sm1 C4 26.4(4) 2_566 2_566 ?
O13 Sm1 C4 148.2(4) . 2_566 ?
O11 Sm1 C4 134.4(4) 2_666 2_566 ?
O5 Sm1 C16 142.4(4) . 2_666 ?
O3 Sm1 C16 99.1(4) . 2_666 ?
O1 Sm1 C16 88.7(4) . 2_666 ?
O14 Sm1 C16 71.4(4) . 2_666 ?
O12 Sm1 C16 25.2(4) 2_666 2_666 ?
O4 Sm1 C16 136.1(4) 2_566 2_666 ?
O3 Sm1 C16 135.5(4) 2_566 2_666 ?
O13 Sm1 C16 69.8(4) . 2_666 ?
O11 Sm1 C16 25.8(4) 2_666 2_666 ?
C4 Sm1 C16 141.9(4) 2_566 2_666 ?
O5 Sm1 Sm1 73.8(2) . 2_566 ?
O3 Sm1 Sm1 34.2(2) . 2_566 ?
O1 Sm1 Sm1 149.2(2) . 2_566 ?
O14 Sm1 Sm1 92.4(2) . 2_566 ?
O12 Sm1 Sm1 97.0(2) 2_666 2_566 ?
O4 Sm1 Sm1 82.5(2) 2_566 2_566 ?
O3 Sm1 Sm1 32.6(2) 2_566 2_566 ?
O13 Sm1 Sm1 110.5(2) . 2_566 ?
O11 Sm1 Sm1 146.5(2) 2_666 2_566 ?
C4 Sm1 Sm1 58.2(3) 2_566 2_566 ?
C16 Sm1 Sm1 121.9(3) 2_666 2_566 ?
O9 Sm2 O11 82.9(3) . . ?
O9 Sm2 O8 78.9(3) . . ?
O11 Sm2 O8 156.6(3) . . ?
O9 Sm2 O6 152.5(3) . . ?
O11 Sm2 O6 78.4(3) . . ?
O8 Sm2 O6 123.5(3) . . ?
O9 Sm2 O10 115.5(3) . 2_656 ?
O11 Sm2 O10 85.3(4) . 2_656 ?
O8 Sm2 O10 89.3(4) . 2_656 ?
O6 Sm2 O10 83.0(3) . 2_656 ?
O9 Sm2 O2 83.8(4) . 2_666 ?
O11 Sm2 O2 116.6(3) . 2_666 ?
O8 Sm2 O2 76.0(3) . 2_666 ?
O6 Sm2 O2 86.8(4) . 2_666 ?
O10 Sm2 O2 153.3(3) 2_656 2_666 ?
O9 Sm2 O1 78.7(3) . 2_666 ?
O11 Sm2 O1 65.5(3) . 2_666 ?
O8 Sm2 O1 124.1(4) . 2_666 ?
O6 Sm2 O1 75.3(3) . 2_666 ?
O10 Sm2 O1 146.4(4) 2_656 2_666 ?
O2 Sm2 O1 51.1(3) 2_666 2_666 ?
O9 Sm2 O7 128.5(4) . . ?
O11 Sm2 O7 148.6(3) . . ?
O8 Sm2 O7 52.0(3) . . ?
O6 Sm2 O7 71.5(3) . . ?
O10 Sm2 O7 82.1(4) 2_656 . ?
O2 Sm2 O7 71.3(3) 2_666 . ?
O1 Sm2 O7 113.9(3) 2_666 . ?
O9 Sm2 O9 65.0(4) . 2_656 ?
O11 Sm2 O9 81.6(3) . 2_656 ?
O8 Sm2 O9 77.4(3) . 2_656 ?
O6 Sm2 O9 130.6(3) . 2_656 ?
O10 Sm2 O9 50.6(3) 2_656 2_656 ?
O2 Sm2 O9 142.2(3) 2_666 2_656 ?
O1 Sm2 O9 133.6(3) 2_666 2_656 ?
O7 Sm2 O9 111.2(3) . 2_656 ?
O9 Sm2 C10 102.9(4) . . ?
O11 Sm2 C10 173.7(4) . . ?
O8 Sm2 C10 26.9(4) . . ?
O6 Sm2 C10 97.0(4) . . ?
O10 Sm2 C10 89.8(4) 2_656 . ?
O2 Sm2 C10 67.0(4) 2_666 . ?
O1 Sm2 C10 117.7(4) 2_666 . ?
O7 Sm2 C10 26.0(4) . . ?
O9 Sm2 C10 98.4(4) 2_656 . ?
O9 Sm2 C1 80.0(4) . 2_666 ?
O11 Sm2 C1 91.7(4) . 2_666 ?
O8 Sm2 C1 99.4(4) . 2_666 ?
O6 Sm2 C1 80.7(4) . 2_666 ?
O10 Sm2 C1 163.7(4) 2_656 2_666 ?
O2 Sm2 C1 24.9(3) 2_666 2_666 ?
O1 Sm2 C1 26.2(4) 2_666 2_666 ?
O7 Sm2 C1 92.4(4) . 2_666 ?
O9 Sm2 C1 144.8(4) 2_656 2_666 ?
C10 Sm2 C1 91.8(4) . 2_666 ?
O9 Sm2 C13 90.9(4) . 2_656 ?
O11 Sm2 C13 81.8(4) . 2_656 ?
O8 Sm2 C13 83.8(4) . 2_656 ?
O6 Sm2 C13 106.0(4) . 2_656 ?
O10 Sm2 C13 24.6(4) 2_656 2_656 ?
O2 Sm2 C13 159.8(4) 2_666 2_656 ?
O1 Sm2 C13 146.6(4) 2_666 2_656 ?
O7 Sm2 C13 97.5(4) . 2_656 ?
O9 Sm2 C13 26.0(3) 2_656 2_656 ?
C10 Sm2 C13 95.5(4) . 2_656 ?
C1 Sm2 C13 169.4(4) 2_666 2_656 ?
C1 O1 Sm1 150.7(10) . . ?
C1 O1 Sm2 93.3(9) . 2_666 ?
Sm1 O1 Sm2 115.6(4) . 2_666 ?
C1 O2 Sm2 96.9(9) . 2_666 ?
C4 O3 Sm1 148.2(9) . . ?
C4 O3 Sm1 93.7(8) . 2_566 ?
Sm1 O3 Sm1 113.2(4) . 2_566 ?
C4 O4 Sm1 96.0(10) . 2_566 ?
C7 O5 Sm1 154.6(10) . . ?
C7 O6 Sm2 137.4(9) . . ?
C10 O7 Sm2 88.1(8) . . ?
C10 O8 Sm2 93.5(9) . . ?
C13 O9 Sm2 154.9(10) . . ?
C13 O9 Sm2 89.5(9) . 2_656 ?
Sm2 O9 Sm2 115.0(4) . 2_656 ?
C13 O10 Sm2 100.2(10) . 2_656 ?
C16 O11 Sm2 149.4(10) . . ?
C16 O11 Sm1 91.4(9) . 2_666 ?
Sm2 O11 Sm1 114.6(4) . 2_666 ?
C16 O12 Sm1 97.8(10) . 2_666 ?
O2 C1 O1 118.7(15) . . ?
O2 C1 C2 121.9(14) . . ?
O1 C1 C2 119.4(14) . . ?
O2 C1 Sm2 58.2(8) . 2_666 ?
O1 C1 Sm2 60.5(8) . 2_666 ?
C2 C1 Sm2 176.9(12) . 2_666 ?
C3 C2 C1 114.8(16) . . ?
O4 C4 O3 119.0(14) . . ?
O4 C4 C5 122.5(15) . . ?
O3 C4 C5 118.6(13) . . ?
O4 C4 Sm1 59.2(8) . 2_566 ?
O3 C4 Sm1 59.9(7) . 2_566 ?
C5 C4 Sm1 177.4(12) . 2_566 ?
C6 C5 C4 115.2(15) . . ?
O5 C7 O6 121.3(13) . . ?
O5 C7 C8 121.0(14) . . ?
O6 C7 C8 117.6(13) . . ?
C9 C8 C7 115.9(16) . . ?
O7 C10 O8 122.5(14) . . ?
O7 C10 C11 120.3(14) . . ?
O8 C10 C11 117.1(15) . . ?
O7 C10 Sm2 65.9(8) . . ?
O8 C10 Sm2 59.6(7) . . ?
C11 C10 Sm2 157.8(11) . . ?
C12 C11 C10 114.5(15) . . ?
O10 C13 O9 119.5(15) . . ?
O10 C13 C14 120.7(15) . . ?
O9 C13 C14 119.7(14) . . ?
O10 C13 Sm2 55.1(8) . 2_656 ?
O9 C13 Sm2 64.5(8) . 2_656 ?
C14 C13 Sm2 172.9(11) . 2_656 ?
C13 C14 C15 116.2(16) . . ?
O12 C16 O11 119.5(15) . . ?
O12 C16 C17 118.9(15) . . ?
O11 C16 C17 121.5(14) . . ?
O12 C16 Sm1 57.0(8) . 2_666 ?
O11 C16 Sm1 62.8(8) . 2_666 ?
C17 C16 Sm1 174.6(12) . 2_666 ?
C16 C17 C18 116.9(17) . . ?

loop_
    _geom_hbond_atom_site_label_D
    _geom_hbond_atom_site_label_H
    _geom_hbond_atom_site_label_A
    _geom_hbond_distance_DH
    _geom_hbond_distance_HA
    _geom_hbond_distance_DA
    _geom_hbond_angle_DHA
    _geom_hbond_site_symmetry_A
    _geom_hbond_publ_flag
O13 H131 O5 0.937(16) 2.29(10) 2.867(15) 119(9) . yes
O13 H131 O6 0.937(16) 1.945(16) 2.880(13) 176(8) . yes
O13 H132 O6 0.899(16) 1.910(16) 2.806(13) 174(8) 2_666 yes
O14 H141 O7 0.907(19) 1.891(19) 2.751(13) 158(7) 2_566 yes
O14 H142 O8 0.916(18) 1.905(19) 2.778(13) 159(5) 1_565 yes
C2 H2A O4 0.97 2.65 3.40(2) 134.6 2_566 yes
C5 H5A O12 0.97 2.44 3.24(2) 140.2 2_666 yes
C11 H11A O10 0.97 2.57 3.36(2) 139.3 1_455 yes
C14 H14A O4 0.97 2.45 3.41(2) 170.8 1_655 yes

_iucr_refine_instructions_details
;
TITL Sr10 in P-1
    shelx.res
    created by SHELXL-2018/3 at 20:45:58 on 03-Apr-2023
CELL  0.71073   9.6199  11.5945  11.8984   97.052   92.512  102.805
ZERR     4.00   0.0071   0.0084   0.0088    0.014    0.014    0.013
LATT   1
SFAC  C    H    O    SM
UNIT  36 68 28 4
MERG   2
FMAP   2
PLAN   -8
SIZE     0.090   0.110   0.280
EQIV $1 1-x,1-y,1-z
EQIV $2 -x,1-y,1-z
EQIV $3 x,1+y,z
DFIX 0.9 .02 O13 H131 O13 H132 O14 H141 O14 H142
DFIX 1.5 .02 H131 H132 H141 H142
DFIX 1.9 .02 O6 H131 O6_$1 H132 O7_$2 H141 O8_$3 H142
ACTA

L.S.  10
DAMP  25
TEMP    22.00

REM Instructions for potential hydrogen bonds
HTAB O13 O5
HTAB O13 O6
HTAB O13 O6_$1
HTAB O14 O7_$2
HTAB O14 O8_$3
HTAB C2 O4_$2
HTAB C5 O12_$1
EQIV $5 x-1, y, z
HTAB C11 O10_$5
EQIV $6 x+1, y, z
HTAB C14 O4_$6

WGHT    0.144600    3.110300
EXTI    0.004159
FVAR       0.27120
SM1   4    0.197230    0.609051    0.502300    11.00000    0.01531    0.01625 =
         0.04976    0.00442    0.00463    0.00136
SM2   4    0.411454    0.150236    0.497988    11.00000    0.01554    0.01457 =
         0.05812    0.00584    0.00589    0.00223
O1    3    0.426191    0.698775    0.600568    11.00000    0.02942    0.02660 =
         0.04859    0.00648    0.00224    0.00636
O2    3    0.626436    0.790101    0.691289    11.00000    0.02128    0.02995 =
         0.06749    0.00702    0.00193   -0.01190
O3    3    0.034649    0.434551    0.409275    11.00000    0.02846    0.02574 =
         0.04807    0.00370    0.00822    0.00142
O4    3   -0.139920    0.317481    0.304989    11.00000    0.02091    0.03576 =
         0.07022   -0.00806    0.00407   -0.00240
O5    3    0.223319    0.459329    0.611010    11.00000    0.02559    0.02528 =
         0.07253    0.01305    0.00991    0.00873
O6    3    0.367383    0.340173    0.575873    11.00000    0.03123    0.02595 =
         0.06868    0.00171    0.01326    0.01743
O7    3    0.147796    0.143275    0.460725    11.00000    0.02092    0.02210 =
         0.08589    0.00724    0.00984    0.00824
O8    3    0.229017   -0.011820    0.401305    11.00000    0.02080    0.01745 =
         0.08318    0.00641    0.00364    0.00383
O9    3    0.551566    0.030800    0.402092    11.00000    0.02171    0.02746 =
         0.05551    0.00264    0.01455    0.00606
O10   3    0.667188   -0.092956    0.322544    11.00000    0.03709    0.02407 =
         0.07161    0.01152    0.01772    0.01310
O11   3    0.632171    0.242687    0.601484    11.00000    0.03078    0.02532 =
         0.05187    0.01136    0.00345    0.00620
O12   3    0.815195    0.360919    0.697672    11.00000    0.03040    0.04023 =
         0.06494    0.01540   -0.00294   -0.01394
O13   3    0.365539    0.498584    0.407600    11.00000    0.01922    0.02325 =
         0.07078    0.00595    0.00705   -0.00221
H131  2    0.369150    0.449781    0.464328    11.00000   -1.50000
H132  2    0.448131    0.553671    0.410414    11.00000   -1.50000
O14   3    0.099038    0.784086    0.490673    11.00000    0.02838    0.03066 =
         0.10341    0.03335    0.01947    0.01830
H141  2    0.010154    0.798447    0.487726    11.00000   -1.50000
H142  2    0.160093    0.841471    0.458834    11.00000   -1.50000
C1    1    0.512051    0.717936    0.689392    11.00000    0.02409    0.03455 =
         0.05352    0.00617   -0.00905    0.00665
C2    1    0.468610    0.655164    0.788478    11.00000    0.03944    0.03824 =
         0.05603    0.00214    0.00977   -0.00905
AFIX  23
H2A   2    0.377177    0.669917    0.809490    11.00000   -1.20000
H2B   2    0.455109    0.569968    0.765546    11.00000   -1.20000
AFIX   0
C3    1    0.570385    0.690352    0.888794    11.00000    0.06946    0.16869 =
         0.06325    0.02322   -0.00124    0.00405
AFIX 137
H3A   2    0.666173    0.703176    0.865276    11.00000   -1.50000
H3B   2    0.555276    0.628202    0.936359    11.00000   -1.50000
H3C   2    0.556329    0.762715    0.930416    11.00000   -1.50000
AFIX   0
C4    1   -0.014268    0.366933    0.316628    11.00000    0.02123    0.02466 =
         0.06719    0.00639    0.00997    0.00238
C5    1    0.085361    0.353035    0.226268    11.00000    0.03562    0.05097 =
         0.06393    0.00575    0.01822    0.00464
AFIX  23
H5A   2    0.136772    0.431826    0.213756    11.00000   -1.20000
H5B   2    0.155024    0.311965    0.253470    11.00000   -1.20000
AFIX   0
C6    1    0.017276    0.287350    0.116621    11.00000    0.07340    0.11918 =
         0.04623   -0.00381    0.01371    0.01079
AFIX 137
H6A   2   -0.041505    0.212045    0.128664    11.00000   -1.50000
H6B   2    0.089729    0.273911    0.066907    11.00000   -1.50000
H6C   2   -0.040753    0.333297    0.082852    11.00000   -1.50000
AFIX   0
C7    1    0.273974    0.377986    0.635799    11.00000    0.01623    0.03791 =
         0.05161    0.01329    0.00082    0.00030
C8    1    0.237051    0.323319    0.741771    11.00000    0.11584    0.04168 =
         0.10403    0.03653    0.07777    0.05097
AFIX  23
H8A   2    0.176132    0.244276    0.719954    11.00000   -1.20000
H8B   2    0.324490    0.313578    0.779265    11.00000   -1.20000
AFIX   0
C9    1    0.166971    0.388411    0.821868    11.00000    0.10745    0.04874 =
         0.10883    0.00846    0.05679    0.01082
AFIX 137
H9A   2    0.234327    0.457917    0.859146    11.00000   -1.50000
H9B   2    0.128810    0.338698    0.877234    11.00000   -1.50000
H9C   2    0.090647    0.412395    0.783093    11.00000   -1.50000
AFIX   0
C10   1    0.138280    0.050960    0.397046    11.00000    0.01123    0.03465 =
         0.06656    0.01487    0.01096   -0.00067
C11   1    0.019238    0.011460    0.302602    11.00000    0.02159    0.04930 =
         0.09874    0.01094   -0.01272    0.00630
AFIX  23
H11A  2   -0.058552   -0.045196    0.328739    11.00000   -1.20000
H11B  2   -0.016759    0.080342    0.287748    11.00000   -1.20000
AFIX   0
C12   1    0.061536   -0.043027    0.196934    11.00000    0.08903    0.16909 =
         0.06912   -0.04802   -0.03299    0.06256
AFIX 137
H12A  2    0.132985    0.014418    0.166828    11.00000   -1.50000
H12B  2   -0.020240   -0.069395    0.143259    11.00000   -1.50000
H12C  2    0.099822   -0.110121    0.210865    11.00000   -1.50000
AFIX   0
C13   1    0.615149   -0.005804    0.318324    11.00000    0.02051    0.02566 =
         0.05840   -0.00482    0.00385   -0.00688
C14   1    0.620887    0.054237    0.214707    11.00000    0.05930    0.03662 =
         0.04815    0.01104    0.00743   -0.00157
AFIX  23
H14A  2    0.686741    0.131684    0.231908    11.00000   -1.20000
H14B  2    0.527008    0.068049    0.197099    11.00000   -1.20000
AFIX   0
C15   1    0.665044   -0.010650    0.111409    11.00000    0.05487    0.07917 =
         0.07210    0.01768    0.00852    0.02039
AFIX 137
H15A  2    0.752445   -0.033546    0.129652    11.00000   -1.50000
H15B  2    0.679474    0.040465    0.053273    11.00000   -1.50000
H15C  2    0.591680   -0.080701    0.084708    11.00000   -1.50000
AFIX   0
C16   1    0.701600    0.284589    0.695072    11.00000    0.01873    0.03656 =
         0.05401    0.00507    0.00294    0.00491
C17   1    0.654358    0.241901    0.801570    11.00000    0.03606    0.07464 =
         0.05261    0.00092    0.00016   -0.00229
AFIX  23
H17A  2    0.658495    0.158640    0.797058    11.00000   -1.20000
H17B  2    0.554960    0.245330    0.806656    11.00000   -1.20000
AFIX   0
C18   1    0.735175    0.306506    0.908077    11.00000    0.06509    0.16056 =
         0.06405    0.02487    0.00732   -0.02955
AFIX 137
H18A  2    0.835812    0.317185    0.899510    11.00000   -1.50000
H18B  2    0.709655    0.261112    0.969358    11.00000   -1.50000
H18C  2    0.712437    0.383096    0.924393    11.00000   -1.50000
AFIX   0
HKLF    4


REM  Sr10 in P-1
REM wR2 = 0.2470, GooF = S = 1.012, Restrained GooF = 1.012 for all data
REM R1 = 0.0815 for 3611 Fo > 4sig(Fo) and 0.1454 for all 6292 data
REM 326 parameters refined using 10 restraints

END

WGHT      0.1446      3.1103

REM Highest difference peak  8.858,  deepest hole -3.400,  1-sigma level  0.370
Q1    1   0.2041  0.6200  0.5840  11.00000  0.05    8.86
Q2    1   0.1899  0.5976  0.4201  11.00000  0.05    8.33
Q3    1   0.4047  0.1404  0.4178  11.00000  0.05    7.96
Q4    1   0.4173  0.1588  0.5812  11.00000  0.05    7.57
Q5    1  -0.0227  0.0802  0.5017  11.00000  0.05    2.36
Q6    1   0.3658  0.2212  0.4341  11.00000  0.05    2.36
Q7    1   0.1610  0.6995  0.5806  11.00000  0.05    2.20
Q8    1   0.1470  0.6809  0.4346  11.00000  0.05    2.11
;

# END of CIF

#===END
